# Supplementary material for: Biomarkers of Intestinal Permeability Are Influenced by Diet in Patients with Ulcerative Colitis—An Exploratory Study
Source: Diagnostics (Basel). 2024 Nov 22;14(23):2629. doi: 10.3390/diagnostics14232629 (PMC11640665; doi:10.3390/diagnostics14232629)
Supplement: Supplementary file 1 [file diagnostics-14-02629-s001.zip]

Archive with 1 entries (1 files):
- diagnostics-3286184-supplementary.xlsx
