# Supplementary material for: Biomarkers of Intestinal Permeability Are Influenced by Diet in Patients with Ulcerative Colitis—An Exploratory Study
Source: Diagnostics (Basel). 2024 Nov 22;14(23):2629. doi: 10.3390/diagnostics14232629 (PMC11640665; doi:10.3390/diagnostics14232629)
Supplement: Supplementary file 1 [file diagnostics-14-02629-s001.zip › diagnostics-3286184-supplementary.xlsx]

## Sheet: P value_Baseline
	AGE	GENDER	Time	Zonulin	Calprotectin	LBP	PMAYOSCR	TOTMAYO	BMI	FIVEASA	STEROIDS	ANTITNF	IMMUNO	PRO	ANTI	KCAL	PROT	TFAT	CARB	ALC	CAFF	SUGR	FIBE	CALC	IRON	MAGN	PHOS	POTA	SODI	ZINC	COPP	SELE	VC	VB1	VB2	NIAC	VB6	FOLA	FA	FF	VB12	VARA	BCAR	ACAR	CRYP	LYCO	LZ	ATOC	VK
AGE		0.057		0.073	0.441	0.369	0.132	0.093	0.118	0.09	0.499	0.871	0.527	0.082	0.075	0.079	0.012	0.018	0.426	0.488	0.124	0.899	0.435	0.218	0.183	0.853	0.043	0.426	0.003	0.025	0.659	0.003	0.709	0.162	0.139	0.042	0.358	0.692	0.127	0.5878	0.001	0.68	0.946	0.927	0.231	0.526	0.938	0.738	0.617
GENDER	0.06			0.001	0.925	0.491	0.222	0.981	0.505	0.97	0.357	0.6	0.782	0.6	0.782	8.859e-005	8.712e-006	0.014	0.004	0.528	0.846	0.216	0.454	0.017	0.003	0.008	1.735e-004	0.007	0.004	0.006	0.1	7.012e-006	0.155	1.632e-005	3.577e-005	4.749e-007	0.001	0.036	0.022	0.2278	0.001	0.654	0.279	0.788	0.59	0.59	0.491	0.155	0.881
Time
Zonulin	0.07	0.001			0.227	0.293	0.605	0.509	0.063	0.745	0.152	0.123	0.828	0.514	0.663	0.245	0.024	0.996	0.214	0.602	0.67	0.584	0.389	0.767	0.029	0.047	0.133	0.14	0.183	0.213	0.17	0.027	0.999	0.013	0.09	0.005	0.078	0.774	0.685	0.6493	0.003	0.55	0.808	0.416	0.546	0.231	0.554	0.853	0.49
Calprotectin	0.44	0.925		0.227		0.141	0.03	0.206	0.4	0.673	0.42	0.227	0.005	0.387	0.195	0.325	0.247	0.22	0.906	0.179	0.357	0.77	0.099	0.147	0.822	0.594	0.14	0.228	0.273	0.251	0.637	0.164	0.096	0.813	0.213	0.874	0.574	0.683	0.134	0.0844	0.563	0.718	0.177	0.629	0.032	0.422	0.012	0.058	0.042
LBP	0.37	0.491		0.293	0.141		0.018	0.164	0.221	0.075	0.048	0.009	0.513	0.354	0.002	0.194	0.243	0.038	0.75	0.871	0.657	0.749	0.435	0.263	0.324	0.978	0.107	0.693	0.233	0.502	0.932	0.339	0.153	0.267	0.024	0.393	0.569	0.414	0.055	0.6453	0.365	0.349	0.123	0.939	0.029	0.511	0.157	0.783	0.546
PMAYOSCR	0.13	0.222		0.605	0.03	0.018		5.043e-017	0.128	0.742	5.415e-005	0.202	0.659	0.176	0.015	0.185	0.296	0.111	0.461	0.192	0.01	0.083	0.6	0.104	0.874	0.573	0.147	0.977	0.858	0.732	0.96	0.289	0.942	0.311	0.357	0.817	0.658	0.163	0.355	0.2301	0.672	0.226	0.143	0.451	0.231	0.83	0.86	0.413	0.564
TOTMAYO	0.09	0.981		0.509	0.206	0.164	5.043e-017		0.011	0.436	0.002	0.28	0.847	0.283	0.043	0.677	0.931	0.625	0.77	0.14	0.006	0.132	0.625	0.132	0.457	0.489	0.699	0.654	0.764	0.93	0.64	0.913	0.752	0.834	0.65	0.669	0.163	0.772	0.602	0.8035	0.922	0.365	0.349	0.485	0.526	0.454	0.913	0.457	0.679
BMI	0.12	0.505		0.063	0.4	0.221	0.128	0.011		0.083	0.226	0.617	0.391	0.229	0.678	0.019	0.298	0.016	0.181	0.555	0.019	0.909	0.432	0.187	0.055	0.258	0.163	0.324	0.066	0.133	0.466	0.221	0.857	0.082	0.054	0.476	0.237	0.107	0.129	0.3835	0.905	0.08	0.475	0.284	0.626	0.876	0.782	0.009	0.976
FIVEASA	0.09	0.97		0.745	0.673	0.075	0.742	0.436	0.083		0.32	0.001	0.601	0.165	0.601	0.579	0.433	0.377	0.922	0.985	0.648	0.974	0.31	0.648	0.745	0.948	0.672	0.648	0.82	0.871	0.535	0.493	0.535	0.672	0.137	0.795	0.557	0.326	0.414	0.4525	0.473	0.948	0.672	0.602	0.012	0.136	0.922	0.414	0.922
STEROIDS	0.5	0.357		0.152	0.42	0.048	5.415e-005	0.002	0.226	0.32		0.049	0.183	0.144	0.016	0.355	0.219	0.338	0.448	0.674	0.162	0.274	0.532	0.183	0.87	1	0.183	0.373	0.974	0.669	0.718	0.468	0.338	0.622	0.124	0.289	0.576	0.599	0.844	0.3211	0.391	0.576	0.948	0.355	0.576	0.818	0.321	1	0.409
ANTITNF	0.87	0.6		0.123	0.227	0.009	0.202	0.28	0.617	0.001	0.049		0.296	0.229	0.025	0.942	0.857	0.201	0.587	0.949	0.718	0.587	0.076	0.404	0.514	0.083	0.691	0.538	0.942	0.364	0.03	0.857	0.718	0.942	0.718	0.885	0.291	0.514	0.188	0.3637	0.971	0.425	0.404	0.612	0.142	0.076	0.291	0.914	0.274
IMMUNO	0.53	0.782		0.828	0.005	0.513	0.659	0.847	0.391	0.601	0.183	0.296		0.218	0.659	0.862	0.695	0.728	0.965	0.899	0.794	0.382	0.931	0.728	0.931	0.794	0.896	0.382	0.896	0.761	0.965	0.965	0.794	0.601	1	0.828	0.695	0.695	0.761	0.5128	0.358	0.761	0.406	0.794	0.728	0.186	0.061	0.965	0.111
PRO	0.08	0.6		0.514	0.387	0.354	0.176	0.283	0.229	0.165	0.144	0.229	0.218		0.296	1	0.772	0.914	0.691	0.138	0.308	0.885	0.638	0.188	0.914	0.587	0.468	0.971	0.188	0.491	0.587	0.828	0.538	0.383	0.105	0.514	1	0.885	0.857	0.8003	0.828	0.691	0.123	0.971	0.638	0.344	0.425	0.468	0.188
ANTI	0.07	0.782		0.663	0.195	0.002	0.015	0.043	0.678	0.601	0.016	0.025	0.659	0.296		0.273	0.335	0.031	0.541	0.356	0.358	0.828	0.862	0.541	0.158	0.794	0.186	0.218	0.358	0.358	0.406	0.335	0.663	0.083	0.273	0.293	0.485	0.406	0.571	0.145	0.061	0.862	0.728	0.965	0.601	0.76	0.406	0.254	0.273
KCAL	0.08	8.859e-005		0.245	0.325	0.194	0.185	0.677	0.019	0.579	0.355	0.942	0.862	1	0.273		2.701e-009	1.016e-008	1.714e-007	0.547	0.503	0.002	0.012	1.346e-005	5.394e-006	7.893e-006	4.578e-012	1.044e-005	9.190e-008	1.046e-007	3.586e-004	7.942e-008	0.054	3.772e-009	9.987e-009	3.967e-006	3.983e-005	0.001	0.006	0.0069	1.041e-004	0.012	0.978	0.618	0.574	0.182	0.531	0.007	0.17
PROT	0.01	8.712e-006		0.024	0.247	0.243	0.296	0.931	0.298	0.433	0.219	0.857	0.695	0.772	0.335	2.701e-009		8.568e-007	0.011	0.754	0.777	0.315	0.106	2.637e-004	1.564e-004	6.167e-005	1.130e-014	3.280e-005	1.988e-010	1.598e-011	0.002	2.860e-012	0.298	1.198e-005	1.433e-009	2.776e-010	7.769e-007	0.024	0.034	0.1125	3.147e-011	0.045	0.875	0.642	0.336	0.49	0.466	0.086	0.157
TFAT	0.02	0.014		0.996	0.22	0.038	0.111	0.625	0.016	0.377	0.338	0.201	0.728	0.914	0.031	1.016e-008	8.568e-007		0.1	0.769	0.55	0.832	0.411	6.304e-006	0.003	0.083	3.001e-008	0.021	5.816e-008	2.284e-007	0.058	2.925e-006	0.862	3.112e-004	2.842e-005	0.002	0.029	0.042	0.005	0.2425	1.471e-004	0.051	0.487	0.967	0.448	0.604	0.705	0.034	0.657
CARB	0.43	0.004		0.214	0.906	0.75	0.461	0.77	0.181	0.922	0.448	0.587	0.965	0.691	0.541	1.714e-007	0.011	0.1		0.995	0.953	4.763e-010	0.001	0.094	1.482e-006	6.616e-007	0.001	1.399e-005	0.03	0.021	3.280e-005	0.007	4.358e-004	6.752e-008	0.002	0.001	4.572e-004	1.234e-005	0.024	0.0002	0.109	0.075	0.498	0.216	0.536	0.224	0.082	0.005	0.081
ALC	0.49	0.528		0.602	0.179	0.871	0.192	0.14	0.555	0.985	0.674	0.949	0.899	0.138	0.356	0.547	0.754	0.769	0.995		7.634e-005	0.551	0.374	0.96	0.983	0.601	0.576	0.455	0.817	0.853	0.661	0.23	0.655	0.447	0.892	0.685	0.977	0.696	0.103	0.3761	0.479	0.419	0.325	0.537	0.359	0.63	0.457	0.498	0.17
CAFF	0.12	0.846		0.67	0.357	0.657	0.01	0.006	0.019	0.648	0.162	0.718	0.794	0.308	0.358	0.503	0.777	0.55	0.953	7.634e-005		0.649	0.315	0.98	0.412	0.382	0.868	0.78	0.844	0.959	0.543	0.487	0.148	0.773	0.47	0.964	0.685	0.777	0.407	0.2861	0.217	0.653	0.784	0.998	0.534	0.628	0.844	0.71	0.714
SUGR	0.9	0.216		0.584	0.77	0.749	0.083	0.132	0.909	0.974	0.274	0.587	0.382	0.885	0.828	0.002	0.315	0.832	4.763e-010	0.551	0.649		0.006	0.403	0.01	0.002	0.166	0.007	0.69	0.667	0.004	0.437	0.001	0.002	0.205	0.152	0.094	0.004	0.408	0.0031	0.943	0.298	0.273	0.447	0.966	0.412	0.057	0.075	0.214
FIBE	0.43	0.454		0.389	0.099	0.435	0.6	0.625	0.432	0.31	0.532	0.076	0.931	0.638	0.862	0.012	0.106	0.411	0.001	0.374	0.315	0.006		0.265	0.001	1.599e-008	0.061	4.864e-009	0.072	0.019	2.907e-007	0.088	3.486e-004	0.021	0.108	0.04	4.796e-004	4.018e-005	0.842	1.4053e-009	0.431	0.068	0.134	0.22	0.002	0.382	0.002	0.009	0.009
CALC	0.22	0.017		0.767	0.147	0.263	0.104	0.132	0.187	0.648	0.183	0.404	0.728	0.188	0.541	1.346e-005	2.637e-004	6.304e-006	0.094	0.96	0.98	0.403	0.265		0.062	0.049	3.065e-007	0.016	0.001	1.905e-004	0.203	0.003	0.503	0.003	1.743e-006	0.132	0.118	0.132	0.04	0.426	0.021	0.123	0.058	0.499	0.424	0.288	0.129	0.461	0.372
IRON	0.18	0.003		0.029	0.822	0.324	0.874	0.457	0.055	0.745	0.87	0.514	0.931	0.914	0.158	5.394e-006	1.564e-004	0.003	1.482e-006	0.983	0.412	0.01	0.001	0.062		1.382e-006	9.768e-005	2.140e-005	2.488e-004	2.595e-005	1.288e-006	0.002	0.118	1.520e-009	5.342e-005	6.453e-007	3.081e-005	5.622e-007	3.179e-004	0.0002	0.001	0.052	0.445	0.466	0.249	0.421	0.092	0.002	0.001
MAGN	0.85	0.008		0.047	0.594	0.978	0.573	0.489	0.258	0.948	1	0.083	0.794	0.587	0.794	7.893e-006	6.167e-005	0.083	6.616e-007	0.601	0.382	0.002	1.599e-008	0.049	1.382e-006		8.219e-006	3.733e-012	0.001	9.383e-005	8.784e-012	0.001	0.001	5.986e-006	1.914e-005	1.426e-005	2.729e-008	4.989e-005	0.547	7.7692e-007	0.003	0.037	0.514	0.328	0.045	0.093	0.054	0.002	0.021
PHOS	0.04	1.735e-004		0.133	0.14	0.107	0.147	0.699	0.163	0.672	0.183	0.691	0.896	0.468	0.186	4.578e-012	1.130e-014	3.001e-008	0.001	0.576	0.868	0.166	0.061	3.065e-007	9.768e-005	8.219e-006		2.549e-005	2.817e-008	3.454e-010	1.119e-004	4.763e-010	0.231	5.987e-007	1.174e-010	2.830e-006	1.511e-005	0.003	0.01	0.04	2.443e-007	0.04	0.39	0.91	0.334	0.153	0.957	0.057	0.509
POTA	0.43	0.007		0.14	0.228	0.693	0.977	0.654	0.324	0.648	0.373	0.538	0.382	0.971	0.218	1.044e-005	3.280e-005	0.021	1.399e-005	0.455	0.78	0.007	4.864e-009	0.016	2.140e-005	3.733e-012	2.549e-005		4.572e-004	4.539e-005	7.379e-008	0.001	2.200e-005	9.457e-006	3.662e-004	7.204e-006	6.018e-011	1.330e-004	0.721	4.3027e-007	0.001	0.04	0.308	0.143	0.003	0.415	0.025	0.007	0.017
SODI	2.82e-003	0.004		0.183	0.273	0.233	0.858	0.764	0.066	0.82	0.974	0.942	0.896	0.188	0.358	9.190e-008	1.988e-010	5.816e-008	0.03	0.817	0.844	0.69	0.072	0.001	2.488e-004	0.001	2.817e-008	4.572e-004		3.984e-009	0.018	2.152e-009	0.793	1.663e-004	1.977e-006	6.062e-007	3.462e-004	0.056	0.006	0.297	1.577e-007	0.112	0.829	0.675	0.245	0.908	0.879	0.057	0.275
ZINC	0.02	0.006		0.213	0.251	0.502	0.732	0.93	0.133	0.871	0.669	0.364	0.761	0.491	0.358	1.046e-007	1.598e-011	2.284e-007	0.021	0.853	0.959	0.667	0.019	1.905e-004	2.595e-005	9.383e-005	3.454e-010	4.539e-005	3.984e-009		3.688e-004	8.545e-008	0.288	4.731e-004	3.194e-006	1.141e-005	2.452e-004	0.002	0.016	0.0287	5.077e-008	4.764e-004	0.402	0.357	0.161	0.422	0.328	0.036	0.024
COPP	0.66	0.1		0.17	0.637	0.932	0.96	0.64	0.466	0.535	0.718	0.03	0.965	0.587	0.406	3.586e-004	0.002	0.058	3.280e-005	0.661	0.543	0.004	2.907e-007	0.203	1.288e-006	8.784e-012	1.119e-004	7.379e-008	0.018	3.688e-004		0.023	0.002	8.583e-005	0.005	3.511e-004	9.457e-006	1.040e-006	0.431	2.8168e-008	0.016	0.057	0.593	0.675	0.036	0.078	0.012	0.001	0.001
SELE	2.89e-003	7.012e-006		0.027	0.164	0.339	0.289	0.913	0.221	0.493	0.468	0.857	0.965	0.828	0.335	7.942e-008	2.860e-012	2.925e-006	0.007	0.23	0.487	0.437	0.088	0.003	0.002	0.001	4.763e-010	0.001	2.152e-009	8.545e-008	0.023		0.363	8.241e-005	1.200e-006	7.271e-008	2.381e-004	0.035	0.004	0.2442	7.713e-008	0.232	0.882	0.479	0.265	0.6	0.729	0.128	0.685
VC	0.71	0.155		0.999	0.096	0.153	0.942	0.752	0.857	0.535	0.338	0.718	0.794	0.538	0.663	0.054	0.298	0.862	4.358e-004	0.655	0.148	0.001	3.486e-004	0.503	0.118	0.001	0.231	2.200e-005	0.793	0.288	0.002	0.363		0.034	0.486	0.111	4.764e-004	0.022	0.408	0.0008	0.638	0.012	0.114	0.197	0.023	0.857	0.029	2.038e-004	0.083
VB1	0.16	1.632e-005		0.013	0.813	0.267	0.311	0.834	0.082	0.672	0.622	0.942	0.601	0.383	0.083	3.772e-009	1.198e-005	3.112e-004	6.752e-008	0.447	0.773	0.002	0.021	0.003	1.520e-009	5.986e-006	5.987e-007	9.457e-006	1.663e-004	4.731e-004	8.583e-005	8.241e-005	0.034		2.925e-006	1.471e-007	3.883e-006	3.112e-004	0.002	0.0065	1.033e-004	0.348	0.3	0.991	0.371	0.376	0.958	0.021	0.258
VB2	0.14	3.577e-005		0.09	0.213	0.024	0.357	0.65	0.054	0.137	0.124	0.718	1	0.105	0.273	9.987e-009	1.433e-009	2.842e-005	0.002	0.892	0.47	0.205	0.108	1.743e-006	5.342e-005	1.914e-005	1.174e-010	3.662e-004	1.977e-006	3.194e-006	0.005	1.200e-006	0.486	2.925e-006		1.034e-005	1.279e-004	0.022	0.01	0.0865	1.234e-005	0.099	0.468	0.663	0.973	0.139	0.918	0.061	0.357
NIAC	0.04	4.749e-007		0.005	0.874	0.393	0.817	0.669	0.476	0.795	0.289	0.885	0.828	0.514	0.293	3.967e-006	2.776e-010	0.002	0.001	0.685	0.964	0.152	0.04	0.132	6.453e-007	1.426e-005	2.830e-006	7.204e-006	6.062e-007	1.141e-005	3.511e-004	7.271e-008	0.111	1.471e-007	1.034e-005		1.462e-009	0.009	0.018	0.0367	1.184e-008	0.357	0.724	0.37	0.194	0.62	0.247	0.059	0.027
VB6	0.36	0.001		0.078	0.574	0.569	0.658	0.163	0.237	0.557	0.576	0.291	0.695	1	0.485	3.983e-005	7.769e-007	0.029	4.572e-004	0.977	0.685	0.094	4.796e-004	0.118	3.081e-005	2.729e-008	1.511e-005	6.018e-011	3.462e-004	2.452e-004	9.457e-006	2.381e-004	4.764e-004	3.883e-006	1.279e-004	1.462e-009		0.004	0.689	0.0009	6.014e-005	0.065	0.459	0.271	0.026	0.89	0.082	0.031	0.018
FOLA	0.69	0.036		0.774	0.683	0.414	0.163	0.772	0.107	0.326	0.599	0.514	0.695	0.885	0.406	0.001	0.024	0.042	1.234e-005	0.696	0.777	0.004	4.018e-005	0.132	5.622e-007	4.989e-005	0.003	1.330e-004	0.056	0.002	1.040e-006	0.035	0.022	3.112e-004	0.022	0.009	0.004		0.003	1.0689e-010	0.354	0.092	0.831	0.851	0.341	0.475	0.04	0.006	0.007
FA	0.13	0.022		0.685	0.134	0.055	0.355	0.602	0.129	0.414	0.844	0.188	0.761	0.857	0.571	0.006	0.034	0.005	0.024	0.103	0.407	0.408	0.842	0.04	3.179e-004	0.547	0.01	0.721	0.006	0.016	0.431	0.004	0.408	0.002	0.01	0.018	0.689	0.003		0.9401	0.08	0.615	0.283	0.932	0.267	0.778	0.253	0.279	0.756
FF	0.59	0.228		0.649	0.084	0.645	0.23	0.804	0.383	0.452	0.321	0.364	0.513	0.8	0.145	0.007	0.113	0.243	1.740e-004	0.376	0.286	0.003	1.405e-009	0.426	1.949e-004	7.769e-007	0.04	4.303e-007	0.297	0.029	2.817e-008	0.244	0.001	0.007	0.087	0.037	0.001	1.069e-010	0.94		0.612	0.155	0.314	0.487	0.075	0.369	0.001	0.004	0.001
VB12	5.47e-004	0.001		0.003	0.563	0.365	0.672	0.922	0.905	0.473	0.391	0.971	0.358	0.828	0.061	1.041e-004	3.147e-011	1.471e-004	0.109	0.479	0.217	0.943	0.431	0.021	0.001	0.003	2.443e-007	0.001	1.577e-007	5.077e-008	0.016	7.713e-008	0.638	1.033e-004	1.234e-005	1.184e-008	6.014e-005	0.354	0.08	0.6116		0.108	0.657	0.478	0.326	0.28	0.402	0.387	0.125
VARA	0.68	0.654		0.55	0.718	0.349	0.226	0.365	0.08	0.948	0.576	0.425	0.761	0.691	0.862	0.012	0.045	0.051	0.075	0.419	0.653	0.298	0.068	0.123	0.052	0.037	0.04	0.04	0.112	4.764e-004	0.057	0.232	0.012	0.348	0.099	0.357	0.065	0.092	0.615	0.1547	0.108		3.027e-005	0.001	0.355	0.569	0.067	0.001	0.026
BCAR	0.95	0.279		0.808	0.177	0.123	0.143	0.349	0.475	0.672	0.948	0.404	0.406	0.123	0.728	0.978	0.875	0.487	0.498	0.325	0.784	0.273	0.134	0.058	0.445	0.514	0.39	0.308	0.829	0.402	0.593	0.882	0.114	0.3	0.468	0.724	0.459	0.831	0.283	0.3138	0.657	3.027e-005		2.720e-007	0.798	0.551	2.708e-006	0.048	0.001
ACAR	0.93	0.788		0.416	0.629	0.939	0.451	0.485	0.284	0.602	0.355	0.612	0.794	0.971	0.965	0.618	0.642	0.967	0.216	0.537	0.998	0.447	0.22	0.499	0.466	0.328	0.91	0.143	0.675	0.357	0.675	0.479	0.197	0.991	0.663	0.37	0.271	0.851	0.932	0.4873	0.478	0.001	2.720e-007		0.974	0.924	0.031	0.133	0.176
CRYP	0.23	0.59		0.546	0.032	0.029	0.231	0.526	0.626	0.012	0.576	0.142	0.728	0.638	0.601	0.574	0.336	0.448	0.536	0.359	0.534	0.966	0.002	0.424	0.249	0.045	0.334	0.003	0.245	0.161	0.036	0.265	0.023	0.371	0.973	0.194	0.026	0.341	0.267	0.0747	0.326	0.355	0.798	0.974		0.588	0.314	0.079	0.834
LYCO	0.53	0.59		0.231	0.422	0.511	0.83	0.454	0.876	0.136	0.818	0.076	0.186	0.344	0.76	0.182	0.49	0.604	0.224	0.63	0.628	0.412	0.382	0.288	0.421	0.093	0.153	0.415	0.908	0.422	0.078	0.6	0.857	0.376	0.139	0.62	0.89	0.475	0.778	0.3687	0.28	0.569	0.551	0.924	0.588		0.376	0.371	0.733
LZ	0.94	0.491		0.554	0.012	0.157	0.86	0.913	0.782	0.922	0.321	0.291	0.061	0.425	0.406	0.531	0.466	0.705	0.082	0.457	0.844	0.057	0.002	0.129	0.092	0.054	0.957	0.025	0.879	0.328	0.012	0.729	0.029	0.958	0.918	0.247	0.082	0.04	0.253	0.0006	0.402	0.067	2.708e-006	0.031	0.314	0.376		0.049	7.316e-009
ATOC	0.74	0.155		0.853	0.058	0.783	0.413	0.457	0.009	0.414	1	0.914	0.965	0.468	0.254	0.007	0.086	0.034	0.005	0.498	0.71	0.075	0.009	0.461	0.002	0.002	0.057	0.007	0.057	0.036	0.001	0.128	2.038e-004	0.021	0.061	0.059	0.031	0.006	0.279	0.0037	0.387	0.001	0.048	0.133	0.079	0.371	0.049		0.021
VK	0.62	0.881		0.49	0.042	0.546	0.564	0.679	0.976	0.922	0.409	0.274	0.111	0.188	0.273	0.17	0.157	0.657	0.081	0.17	0.714	0.214	0.009	0.372	0.001	0.021	0.509	0.017	0.275	0.024	0.001	0.685	0.083	0.258	0.357	0.027	0.018	0.007	0.756	0.0008	0.125	0.026	0.001	0.176	0.834	0.733	7.316e-009	0.021
CHOLE	8.91e-004	0.046		0.244	0.149	0.798	0.305	0.528	0.763	0.795	0.116	0.885	1	0.971	0.218	0.028	3.294e-004	0.001	0.998	0.27	0.215	0.375	0.887	0.009	0.628	0.568	0.001	0.313	0.001	0.003	0.834	6.239e-006	0.754	0.343	0.011	0.052	0.193	0.636	0.284	0.4211	0.001	0.25	0.997	0.735	0.071	0.954	0.843	0.791	0.667
SFAT	0.04	0.022		0.826	0.016	0.042	0.074	0.4	0.074	0.211	0.246	0.176	0.728	0.538	0.172	7.305e-007	1.246e-005	8.309e-012	0.124	0.921	0.673	0.712	0.689	2.838e-010	0.024	0.137	8.545e-008	0.052	2.180e-005	2.449e-006	0.295	5.766e-005	0.769	0.001	4.141e-006	0.046	0.156	0.208	0.007	0.7275	0.001	0.078	0.202	0.91	0.842	0.791	0.108	0.572	0.448
MFAT	0.08	0.017		0.729	0.288	0.127	0.212	0.973	0.003	0.473	0.468	0.383	0.965	0.562	0.101	2.590e-006	5.227e-006	6.443e-015	0.148	0.852	0.769	0.803	0.381	0.001	0.001	0.073	3.485e-006	0.034	7.127e-007	8.670e-008	0.023	4.125e-005	0.889	0.001	1.821e-004	0.002	0.024	0.004	0.003	0.1019	3.046e-004	0.062	0.597	0.851	0.519	0.692	0.846	0.011	0.198
PFAT	0.16	0.122		0.588	0.063	0.252	0.926	0.755	0.115	0.696	0.693	0.176	0.458	0.153	0.035	0.009	0.033	3.511e-004	0.165	0.397	0.353	0.541	0.504	0.709	0.001	0.32	0.088	0.174	0.004	0.111	0.067	0.126	0.586	0.007	0.171	0.003	0.035	0.066	0.069	0.1063	0.047	0.345	0.42	0.824	0.571	0.894	0.077	0.002	0.01
OMEGA6	0.2	0.155		0.716	0.055	0.286	0.803	0.522	0.067	0.845	0.961	0.214	0.406	0.214	0.055	0.022	0.085	0.001	0.175	0.421	0.31	0.71	0.489	0.834	0.001	0.275	0.141	0.202	0.006	0.142	0.052	0.218	0.627	0.008	0.248	0.007	0.055	0.043	0.066	0.0864	0.088	0.466	0.669	0.999	0.513	0.88	0.146	0.001	0.017
OMEGA3	0.16	0.179		0.458	0.105	0.41	0.83	0.243	0.37	0.472	0.542	0.317	0.471	0.457	0.024	0.008	0.056	0.002	0.165	0.34	0.799	0.476	0.739	0.614	0.023	0.426	0.056	0.227	0.065	0.183	0.123	0.321	0.239	0.005	0.225	0.026	0.032	0.235	0.468	0.2407	0.021	0.065	0.458	0.817	0.974	0.649	0.231	0.008	0.046
EPA	0.01	0.028		0.038	0.369	0.843	0.124	0.274	0.334	0.557	0.054	0.612	0.931	0.772	0.039	0.003	8.997e-006	0.007	0.202	0.761	0.305	0.361	0.582	0.133	0.142	0.067	1.383e-004	0.049	0.003	0.001	0.048	5.163e-005	0.662	0.071	0.02	0.001	0.041	0.617	0.767	0.5988	1.055e-005	0.186	0.346	0.782	0.159	0.158	0.108	0.362	0.243
DHA	0.13	0.401		0.136	0.359	0.628	0.659	0.979	0.324	0.648	0.024	0.942	0.828	0.446	0.031	0.388	0.059	0.351	0.431	0.873	0.286	0.601	0.33	0.732	0.411	0.172	0.09	0.045	0.196	0.354	0.106	0.027	0.144	0.35	0.433	0.049	0.084	0.962	0.42	0.3291	0.032	0.932	0.331	0.338	0.001	0.627	0.021	0.2	0.486
OMEGA6TO3	0.75	0.835		0.4	0.752	0.726	0.76	0.729	0.206	0.452	0.468	0.664	0.406	0.664	0.382	0.679	0.846	0.777	0.737	0.848	0.577	0.989	0.097	0.71	0.507	0.511	0.603	0.66	0.588	0.792	0.594	0.648	0.776	0.651	0.871	0.843	0.843	0.159	0.241	0.3242	0.297	0.165	0.783	0.842	0.431	0.902	0.537	0.658	0.695
VITD	0.8	0.039		0.051	0.603	0.872	0.881	0.363	0.933	0.166	0.576	0.942	0.273	0.491	0.111	0.077	0.058	0.166	0.066	0.63	0.512	0.237	0.132	0.874	0.015	0.017	0.045	0.019	0.09	0.267	0.002	0.059	0.025	0.002	0.166	0.004	0.014	0.218	0.333	0.1377	0.02	0.432	0.74	0.888	0.147	0.326	0.816	0.006	0.492
CHOLN	0.01	0.002		0.012	0.583	0.999	0.722	0.889	0.794	0.922	0.101	0.638	0.663	0.971	0.092	0.003	1.097e-005	0.012	0.071	0.973	0.475	0.422	0.013	0.061	0.011	0.001	4.298e-004	8.557e-006	2.618e-004	0.001	0.009	2.692e-005	0.008	0.006	0.002	1.932e-005	7.974e-006	0.379	0.908	0.0854	9.179e-006	0.135	0.227	0.182	2.960e-004	0.927	0.041	0.033	0.142
F_TOTAL	0.16	0.941		0.944	0.447	0.068	0.657	0.222	0.507	0.237	0.542	0.491	0.186	0.308	0.571	0.991	0.674	0.045	0.057	0.76	0.171	0.001	0.001	0.538	0.982	0.029	0.849	0.004	0.369	0.578	0.086	0.576	1.307e-004	0.44	0.899	0.966	0.188	0.173	0.254	0.0223	0.427	0.992	0.814	0.831	0.051	0.897	0.311	0.719	0.969
F_CITMLB	0.52	0.927		0.389	0.895	0.687	0.347	0.308	0.939	0.442	0.711	0.554	0.005	0.796	0.894	0.052	0.496	0.526	0.007	0.842	0.468	3.795e-004	1.485e-004	0.229	0.171	0.004	0.28	0.004	0.653	0.22	0.006	0.574	1.825e-005	0.041	0.409	0.379	0.062	0.026	0.874	0.007	0.904	0.058	0.766	0.622	0.063	0.997	0.682	0.032	0.503
F_OTHER	0.06	0.221		0.886	0.427	0.005	0.41	0.861	0.281	0.278	0.856	0.228	0.663	0.828	0.018	0.03	0.073	1.630e-004	0.781	0.754	0.92	0.348	0.239	0.362	0.113	0.893	0.05	0.842	0.029	0.099	0.967	0.035	0.739	0.106	0.069	0.163	0.456	0.957	0.029	0.429	0.072	0.418	0.719	0.964	0.463	0.969	0.266	0.026	0.813
F_JUICE	0.12	0.303		0.231	0.178	0.997	0.864	0.494	0.365	0.665	0.137	0.541	0.755	0.094	0.113	0.999	0.238	0.179	0.167	0.861	0.481	0.044	0.227	0.722	0.955	0.19	0.551	0.123	0.352	0.165	0.36	0.188	0.006	0.661	0.945	0.47	0.631	0.617	0.226	0.0921	0.311	0.708	0.652	0.911	0.698	0.353	0.286	0.09	0.44
V_TOTAL	0.85	0.307		0.385	0.038	0.203	0.192	0.089	0.611	0.264	1	0.228	0.101	0.07	0.695	0.529	0.399	0.432	0.433	0.292	0.52	0.828	2.656e-004	0.478	0.272	0.081	0.695	0.007	0.326	0.048	0.02	0.482	0.052	0.891	0.613	0.326	0.046	0.101	0.139	0.0077	0.456	0.01	2.695e-004	0.004	0.01	0.474	6.932e-005	0.067	0.001
V_DRKGR	0.46	0.634		0.647	0.485	0.619	0.245	0.225	0.807	0.947	0.184	0.809	0.06	0.071	0.167	0.086	0.093	0.443	0.037	0.622	0.667	0.042	0.17	0.3	0.013	0.138	0.463	0.062	0.13	0.082	0.032	0.506	0.315	0.175	0.685	0.013	0.062	0.007	0.562	0.0034	0.128	0.519	0.014	0.394	0.394	0.874	2.235e-006	0.126	7.735e-008
V_REDOR_TOTAL	0.64	0.929		0.325	0.224	0.167	0.24	0.351	0.708	0.151	0.232	0.026	0.931	0.147	0.37	0.986	0.856	0.799	0.95	0.341	0.29	0.779	0.291	0.275	0.768	0.661	0.737	0.978	0.604	0.802	0.57	0.843	0.713	0.329	0.675	0.967	0.905	0.714	0.537	0.9533	0.998	0.009	6.457e-005	0.004	0.357	0.001	0.145	0.104	0.461
V_REDOR_TOMATO	0.69	0.928		0.217	0.674	0.629	0.727	0.519	0.26	0.077	0.921	0.027	0.271	0.971	0.965	0.588	0.85	0.78	0.34	0.522	0.509	0.485	0.383	0.932	0.64	0.28	0.616	0.827	0.455	0.723	0.219	0.846	0.539	0.917	0.658	0.997	0.572	0.796	0.747	0.5394	0.788	0.87	0.364	0.424	0.834	9.180e-013	0.566	0.945	0.777
V_REDOR_OTHER	0.73	0.904		0.819	0.471	0.081	0.054	0.136	0.28	0.922	0.597	0.716	0.482	0.225	0.31	0.827	0.861	0.455	0.559	0.471	0.581	0.433	0.477	0.225	0.658	0.79	0.347	0.596	0.843	0.973	0.672	0.993	0.056	0.576	0.516	0.699	0.419	0.447	0.503	0.8104	0.943	1.682e-004	1.726e-008	4.973e-007	0.233	0.521	0.087	0.039	0.472
V_STARCHY_TOTAL	0.35	0.33		0.705	0.883	0.43	0.833	0.609	0.681	0.792	0.453	0.634	0.266	0.137	0.079	0.023	0.027	0.017	0.14	0.604	0.768	0.772	0.474	0.477	0.028	0.327	0.048	0.065	0.002	0.011	0.272	0.049	0.681	0.026	0.356	0.003	0.024	0.33	0.176	0.5067	0.006	0.25	0.634	0.204	0.892	0.235	0.642	0.465	0.138
V_STARCHY_POTATO	0.38	0.412		0.79	0.794	0.575	0.639	0.594	0.564	0.843	0.752	0.582	0.352	0.147	0.152	0.036	0.071	0.047	0.099	0.486	0.668	0.93	0.639	0.662	0.06	0.459	0.129	0.143	0.005	0.036	0.499	0.098	0.648	0.034	0.487	0.009	0.047	0.51	0.185	0.8049	0.017	0.259	0.651	0.202	0.802	0.142	0.75	0.567	0.217
V_STARCHY_OTHER	0.65	0.59		0.505	0.135	0.462	0.327	0.367	0.36	0.754	0.059	0.542	0.754	0.459	0.637	0.54	0.18	0.147	0.575	0.506	0.671	0.753	0.567	0.423	0.976	0.745	0.185	0.353	0.191	0.081	0.373	0.219	0.899	0.648	0.977	0.313	0.842	0.604	0.772	0.912	0.214	0.53	0.275	0.081	0.107	0.778	0.917	0.676	0.806
V_OTHER	0.36	0.062		0.175	0.066	0.235	0.36	0.304	0.767	0.482	0.438	0.526	0.346	0.772	0.76	0.424	0.896	0.659	0.578	0.06	0.328	0.753	0.01	0.533	0.467	0.364	0.609	0.072	0.718	0.604	0.194	0.563	0.243	0.153	0.526	0.641	0.315	0.934	0.001	0.078	0.931	0.225	0.027	0.046	0.019	0.82	0.002	0.786	0.04
V_LEGUMES	0.48	0.409		0.767	0.397	0.907	0.668	0.654	0.245	0.206	0.794	0.016	0.353	0.983	0.803	0.98	0.942	0.231	0.477	0.115	0.125	0.282	0.034	0.483	0.307	0.056	0.804	0.169	0.637	0.89	0.02	0.491	0.959	0.729	0.834	0.588	0.207	0.625	0.079	0.1355	0.948	0.85	0.386	0.519	0.079	0.014	0.034	0.679	0.05
G_TOTAL	0.19	0.114		0.311	0.962	0.032	0.904	0.988	0.069	0.493	0.742	0.538	0.235	0.914	0.406	0.044	0.31	0.094	0.018	0.34	0.194	0.586	0.142	0.223	0.001	0.08	0.134	0.205	0.034	0.142	0.391	0.023	0.297	0.013	0.011	0.131	0.577	0.011	1.740e-004	0.1301	0.367	0.374	0.391	0.731	0.449	0.45	0.906	0.667	0.762
G_WHOLE	0.28	0.88		0.554	0.619	0.552	0.881	0.916	0.694	0.075	0.666	0.047	0.389	0.784	0.582	0.889	0.34	0.587	0.808	0.387	0.017	0.982	0.033	0.495	0.856	0.291	0.712	0.662	0.477	0.549	0.734	0.689	0.781	0.739	0.592	0.417	0.782	0.935	0.102	0.1615	0.085	0.47	0.444	0.657	0.402	0.324	0.976	0.354	0.919
G_REFINED	0.06	0.062		0.274	0.748	0.014	0.913	0.913	0.03	0.211	0.669	0.201	0.601	0.691	0.202	0.028	0.117	0.016	0.043	0.261	0.873	0.754	0.636	0.126	3.271e-004	0.15	0.039	0.293	0.004	0.061	0.34	0.008	0.257	0.002	0.005	0.041	0.697	0.016	3.001e-008	0.4953	0.057	0.634	0.31	0.744	0.525	0.393	0.433	0.144	0.959
PF_TOTAL	0.02	0.004		0.023	0.881	0.625	0.84	0.829	0.728	0.948	0.355	0.587	0.601	0.291	0.158	0.002	1.069e-008	0.004	0.152	0.702	0.571	0.742	0.125	0.521	0.004	0.005	3.486e-004	2.179e-004	2.214e-006	4.422e-005	0.005	7.580e-006	0.207	0.003	0.005	2.598e-010	5.838e-007	0.217	0.476	0.1806	1.652e-008	0.467	0.236	0.403	0.077	0.994	0.024	0.124	0.012
PF_MPS_TOTAL	1.73e-003	0.002		0.012	0.793	0.283	0.563	0.742	0.664	0.974	0.252	0.885	0.335	0.097	0.11	0.001	1.739e-008	0.007	0.112	0.978	0.709	0.481	0.346	0.344	0.016	0.021	3.989e-004	0.001	2.039e-005	1.416e-004	0.068	1.493e-005	0.37	0.011	0.004	1.951e-008	1.437e-005	0.497	0.519	0.4728	3.688e-008	0.461	0.236	0.43	0.202	0.921	0.075	0.419	0.047
PF_MEAT	0.02	0.142		0.045	0.364	0.885	0.917	0.774	0.949	0.213	0.705	0.32	0.408	0.061	0.125	0.038	0.002	0.009	0.588	0.719	0.919	0.757	0.158	0.434	0.017	0.142	0.073	0.022	0.004	5.044e-005	0.299	0.005	0.991	0.073	0.109	0.002	0.113	0.138	0.147	0.1461	1.749e-005	0.064	0.048	0.225	0.478	0.975	0.041	0.633	0.014
PF_CUREDMEAT	0.12	0.324		0.658	0.553	0.545	0.71	0.932	0.639	0.357	0.731	0.444	0.539	0.096	0.574	0.169	0.157	0.079	0.952	0.094	0.315	0.601	0.567	0.239	0.346	0.906	0.449	0.496	0.059	0.405	0.767	0.927	0.407	0.183	0.407	0.157	0.295	0.985	0.971	0.8172	0.367	0.343	0.433	0.351	0.655	0.663	0.292	0.588	0.953
PF_ORGAN	0.46	0.364		0.228	0.741	0.854	0.816		0.436	0.523	0.487	0.606	0.698	0.056	0.698	0.714	0.714	0.461	0.927	0.232	0.136	0.783	0.407	1	1	0.461	0.854	0.854	0.646	0.646	0.356	0.854	0.581	0.461	0.646	0.854	0.714	0.461	0.646	0.3095	0.52	0.267	0.52	0.461	0.854	0.136	0.783	0.461	0.581
PF_POULT	0.23	0.045		0.244	0.645	0.633	0.588	0.704	0.785	0.811	0.332	0.879	0.357	0.25	0.551	0.308	0.005	0.851	0.507	0.905	0.679	0.827	0.568	0.708	0.44	0.377	0.217	0.422	0.057	0.238	0.591	0.111	0.786	0.561	0.08	0.001	0.006	0.85	0.993	0.6748	0.037	0.991	0.577	0.945	0.938	0.316	0.135	0.882	0.094
PF_SEAFD_HI	0.6	0.47		0.074	0.142	0.829	0.893	0.646	0.32	0.272	0.346	0.693	0.169	0.8	0.139	0.223	0.092	0.658	0.108	0.787	0.95	0.285	0.065	0.296	0.109	0.015	0.126	0.037	0.243	0.496	0.011	0.034	0.552	0.105	0.405	0.008	0.078	0.255	0.989	0.0756	0.023	0.894	0.289	0.409	0.1	0.046	0.024	0.194	0.269
PF_SEAFD_LOW	0.03	0.576		0.447	0.237	0.41	0.865	0.774	0.905	0.761	0.84	0.498	0.097	0.866	0.002	0.063	0.077	0.038	0.165	0.915	0.377	0.81	0.028	0.462	0.275	0.036	0.047	0.002	0.014	0.084	0.168	0.007	0.135	0.098	0.287	0.131	0.109	0.603	0.99	0.2305	0.008	0.52	0.636	0.366	0.006	0.3	0.472	0.036	0.854
PF_EGGS	0.8	0.51		0.133	0.36	0.234	0.354	0.245	0.729	0.395	0.329	0.457	0.828	0.235	0.965	0.389	0.457	0.377	0.693	0.896	0.986	0.846	0.578	0.507	0.716	0.873	0.497	0.585	0.591	0.178	0.968	0.919	0.966	0.855	0.932	0.923	0.55	0.743	0.624	0.7938	0.806	0.334	0.875	0.681	0.437	0.744	0.467	0.968	0.822
PF_SOY	0.72	0.036		0.156	0.103	0.475	0.804	0.376	0.834	0.735	0.701	0.102	0.786	0.725	0.222	0.29	0.046	0.853	0.333	0.953	0.486	0.554	0.681	0.353	0.046	0.261	0.062	0.464	0.294	0.148	0.195	0.219	0.73	0.031	0.136	0.036	0.11	0.968	0.25	0.3688	0.042	0.626	0.658	0.91	0.622	0.805	0.299	0.833	0.73
PF_NUTSDS	0.08	0.533		0.679	0.153	0.965	0.531	0.404	0.127	0.596	0.725	0.438	0.491	0.206	0.12	0.09	0.114	0.166	0.21	0.575	0.323	0.278	0.003	0.379	0.018	0.006	0.112	0.013	0.333	0.081	1.287e-004	0.624	0.133	0.054	0.074	0.093	0.034	0.009	0.914	0.0003	0.503	0.692	0.742	0.613	0.24	0.068	0.02	0.007	0.002
PF_LEGUMES	0.48	0.409		0.767	0.397	0.907	0.668	0.654	0.245	0.206	0.794	0.016	0.353	0.983	0.803	0.98	0.942	0.231	0.477	0.115	0.125	0.282	0.034	0.483	0.307	0.056	0.804	0.169	0.637	0.89	0.02	0.491	0.959	0.729	0.834	0.588	0.207	0.625	0.079	0.1355	0.948	0.85	0.386	0.519	0.079	0.014	0.034	0.679	0.05
D_TOTAL	0.71	0.21		0.672	0.012	0.196	0.083	0.296	0.165	0.326	0.195	0.468	0.616	0.041	0.663	0.013	0.077	0.002	0.696	0.947	0.876	0.783	0.67	3.446e-012	0.648	0.712	0.001	0.721	0.133	0.076	0.974	0.148	0.538	0.152	0.001	0.771	0.877	0.625	0.123	0.6896	0.423	0.611	0.012	0.194	0.32	0.332	0.02	0.605	0.082
D_MILK	0.43	0.028		0.206	0.308	0.347	0.367	0.267	0.993	0.884	0.101	0.899	0.556	0.083	0.431	0.144	0.29	0.911	0.02	0.745	0.143	0.096	0.206	0.006	0.046	0.037	0.079	0.019	0.178	0.362	0.202	0.272	0.236	0.017	0.014	0.222	0.261	0.198	0.167	0.3474	0.193	0.615	0.085	0.52	0.597	0.916	0.411	0.61	0.832
D_YOGURT	0.82	0.185		0.535	0.549	0.564	0.002	1.155e-004	0.016	0.77	0.009	0.259	0.349	0.111	0.053	0.93	0.44	0.798	0.601	0.634	0.347	0.15	0.789	0.173	0.968	0.465	0.977	0.651	0.179	0.372	0.795	0.288	0.879	0.696	0.845	0.352	0.351	0.741	0.767	0.8848	0.538	0.504	0.548	0.685	0.541	0.909	0.769	0.51	0.826
D_CHEESE	0.5	0.3		0.803	0.087	0.513	0.893	0.218	0.006	0.16	0.462	0.44	0.286	0.485	0.128	0.035	0.249	0.003	0.992	0.462	0.08	0.799	0.674	3.663e-005	0.581	0.817	0.055	0.593	0.186	0.195	0.769	0.261	0.129	0.309	0.038	0.88	0.66	0.747	0.109	0.4949	0.976	0.581	0.092	0.26	0.212	0.594	0.049	0.467	0.173
OILS	0.9	0.436		0.944	0.044	0.661	0.437	0.436	0.032	0.166	0.793	0.123	0.406	0.326	0.218	0.123	0.321	0.014	0.347	0.666	0.229	0.949	0.958	0.797	0.006	0.399	0.343	0.529	0.177	0.402	0.11	0.719	0.907	0.018	0.154	0.065	0.247	0.156	0.095	0.2334	0.198	0.532	0.657	0.731	0.617	0.201	0.152	0.003	0.048
SOLID_FATS	0.12	0.205		0.739	0.019	0.02	0.152	0.459	0.086	0.177	0.844	0.09	0.632	0.691	0.202	2.131e-004	0.006	5.077e-008	0.296	0.959	0.579	0.865	0.883	5.338e-006	0.134	0.417	1.404e-004	0.323	0.001	0.002	0.677	0.007	0.532	0.019	0.003	0.472	0.632	0.419	0.025	0.9036	0.058	0.315	0.038	0.412	0.414	0.5	0.01	0.807	0.161
ADD_SUGARS	0.95	0.265		0.7	0.486	0.416	0.177	0.561	0.282	0.342	0.232	0.971	0.541	0.828	0.432	4.947e-005	0.114	0.051	2.946e-007	0.167	0.33	2.729e-008	0.178	0.289	0.001	0.014	0.027	0.122	0.182	0.174	0.005	0.232	0.15	0.002	0.039	0.12	0.251	0.011	0.093	0.0231	0.687	0.123	0.357	0.482	0.137	0.404	0.132	0.034	0.035
A_DRINKS	0.16	0.399		0.385	0.141	0.508	0.097	0.106	0.278	0.901	0.336	0.746	0.738	0.263	0.158	0.478	0.572	0.857	0.967	1.547e-015	5.016e-005	0.416	0.222	0.614	0.829	0.51	0.575	0.444	0.974	0.813	0.648	0.134	0.912	0.47	0.973	0.558	0.817	0.624	0.039	0.3932	0.242	0.371	0.407	0.909	0.366	0.394	0.466	0.374	0.225
PROTKCAL	0.02	0.031		0.026	0.84	0.766	0.623	0.862	0.208	0.948	0.818	0.828	0.158	0.538	0.794	0.695	7.107e-005	0.198	0.111	0.192	0.246	0.005	0.515	0.526	0.705	0.541	0.022	0.325	0.01	0.006	0.897	0.002	0.539	0.697	0.06	0.003	0.016	0.37	0.904	0.2163	5.566e-006	0.567	0.738	0.879	0.112	0.818	0.689	0.826	0.571
CARBKCAL	0.34	0.51		0.67	0.932	0.682	0.961	0.947	0.784	0.672	0.409	0.258	0.485	0.8	0.273	0.61	0.042	0.001	0.002	0.526	0.497	4.271e-005	0.031	0.169	0.32	0.131	0.165	0.466	0.048	0.055	0.274	0.223	0.115	0.512	0.342	0.458	0.833	0.051	0.744	0.0676	0.027	0.479	0.715	0.681	0.468	0.791	0.448	0.912	0.899
TFATKCAL	0.13	0.454		0.519	0.986	0.441	0.481	0.498	0.832	0.414	0.974	0.037	0.601	0.691	0.049	0.319	0.641	0.013	1.319e-004	0.225	0.56	2.413e-005	0.008	0.62	0.238	0.005	0.832	0.029	0.607	0.473	0.082	0.806	0.015	0.206	0.681	0.343	0.094	0.14	0.65	0.0356	0.202	0.714	0.644	0.412	0.86	0.675	0.365	0.804	0.367
SUGRG1000	0.6	0.321		0.93	0.81	0.525	0.188	0.241	0.18	0.82	0.767	0.468	0.335	0.828	0.382	0.899	0.117	0.012	0.003	0.879	0.177	1.086e-009	0.093	0.298	0.588	0.318	0.21	0.498	0.053	0.063	0.3	0.124	0.047	0.56	0.302	0.341	0.689	0.177	0.771	0.1139	0.064	0.744	0.388	0.785	0.378	0.996	0.164	0.856	0.709
FIBEG1000	0.02	0.022		0.806	0.014	0.045	0.088	0.492	0.367	0.087	0.046	0.056	0.965	0.526	0.314	0.02	0.026	0.005	0.648	0.898	0.553	0.907	1.552e-005	0.054	0.678	0.273	0.022	0.222	0.068	0.223	0.143	0.059	0.193	0.098	0.017	0.194	0.935	0.364	0.027	0.0215	0.037	0.932	0.159	0.537	0.01	0.924	0.023	0.906	0.234
CALCG1000	0.76	0.676		0.604	0.221	0.772	0.248	0.051	0.704	0.922	0.844	0.308	0.432	0.083	1	0.617	0.815	0.369	0.035	0.537	0.366	0.07	0.432	1.932e-005	0.314	0.268	0.328	0.407	0.959	0.494	0.148	0.899	0.1	0.539	0.302	0.113	0.103	0.385	0.47	0.137	0.936	0.922	0.051	0.321	0.504	0.719	0.013	0.204	0.014
IRONG1000	0.98	0.917		0.06	0.059	0.187	0.002	0.032	0.995	0.795	0.075	0.283	0.485	0.587	0.527	0.051	0.553	0.201	0.228	0.851	0.389	0.014	0.837	0.033	0.051	0.785	0.194	0.837	0.682	0.612	0.455	0.388	0.524	0.84	0.383	0.484	0.846	0.664	0.837	0.7348	0.531	0.572	0.197	0.992	0.097	0.987	0.306	0.277	0.028
MAGNG1000	0.23	0.57		0.2	0.104	0.095	0.029	0.176	0.158	0.112	0.116	0.005	0.931	0.491	0.218	0.121	0.63	0.003	0.817	0.909	0.717	0.999	0.002	0.105	0.561	0.002	0.541	0.053	0.387	0.713	0.008	0.365	0.101	0.792	0.786	0.581	0.049	0.532	0.009	0.0449	0.912	0.905	0.659	0.866	0.014	0.341	0.161	0.579	0.335
PHOSG1000	0.55	0.59		0.363	0.331	0.978	0.815	0.684	0.185	0.82	0.742	0.345	0.896	0.064	0.794	0.752	0.039	0.339	0.031	0.013	0.113	0.002	0.299	0.058	0.587	0.823	0.012	0.954	0.404	0.097	0.64	0.097	0.248	0.949	0.185	0.479	0.44	0.365	0.99	0.153	0.013	0.978	0.094	0.307	0.212	0.315	0.153	0.342	0.183
POTAG1000	0.7	0.472		0.582	0.012	0.163	0.322	0.817	0.088	0.02	0.669	0.123	0.273	0.885	0.828	0.063	0.563	0.007	0.585	0.901	0.316	0.701	0.007	0.208	0.527	0.124	0.3	0.019	0.346	0.618	0.261	0.34	0.076	0.434	0.35	0.925	0.084	0.797	0.003	0.0977	0.845	0.599	0.471	0.65	0.007	0.456	0.082	0.667	0.392
SODIG1000	0.02	0.952		0.201	0.727	0.804	0.012	0.149	0.994	0.82	0.152	0.942	0.314	0.114	0.862	0.28	0.157	0.441	0.009	0.465	0.814	2.416e-004	0.335	0.705	0.762	0.571	0.78	0.779	0.006	0.231	0.374	0.24	0.042	0.522	0.796	0.223	0.632	0.109	0.817	0.0315	0.016	0.712	0.88	0.874	0.159	0.392	0.67	0.976	0.791
ZINCG1000	0.18	0.622		0.287	0.8	0.934	0.155	0.346	0.905	0.935	0.382	0.335	0.358	0.491	0.761	0.62	0.005	0.095	0.23	0.773	0.915	0.003	0.433	0.261	0.109	0.21	0.038	0.204	0.02	2.404e-006	0.181	0.036	0.429	0.995	0.127	0.077	0.16	0.461	0.395	0.7971	0.001	0.01	0.228	0.429	0.108	0.963	0.428	0.833	0.07
COPPG1000	0.06	0.344		0.428	0.18	0.097	0.246	0.287	0.194	0.069	0.305	0.001	0.811	0.425	0.571	0.195	0.58	0.039	0.609	0.673	0.779	0.554	0.001	0.073	0.204	0.009	0.692	0.09	0.198	0.987	2.000e-005	0.251	0.043	0.937	0.41	0.671	0.101	0.071	0.117	0.0065	0.825	0.768	0.479	0.902	0.027	0.234	0.019	0.199	0.023
SELEG1000	0.05	0.094		0.139	0.707	0.955	0.743	0.63	0.741	0.648	0.87	0.772	0.761	0.971	0.695	0.95	0.05	0.328	0.181	0.039	0.573	0.002	0.678	0.961	0.791	0.964	0.161	0.97	0.058	0.187	0.434	1.146e-004	0.17	0.824	0.31	0.081	0.567	0.58	0.197	0.2448	0.023	0.454	0.642	0.621	0.175	0.587	0.657	0.521	0.245
VCG1000	0.41	0.743		0.821	0.059	0.033	0.76	0.779	0.454	0.237	0.818	0.383	0.794	0.491	0.896	0.772	0.682	0.104	0.128	0.233	0.036	0.051	0.013	0.414	0.98	0.073	0.599	0.015	0.149	0.696	0.072	0.594	7.701e-014	0.702	0.329	0.771	0.022	0.336	0.037	0.0427	0.651	0.101	0.119	0.514	0.026	0.694	0.048	0.016	0.22
VB1G1000	0.95	0.164		0.064	0.927	0.963	0.935	0.705	0.613	0.757	0.305	0.871	0.064	0.114	0.663	0.322	0.505	0.235	0.963	0.057	0.517	0.669	0.286	0.595	0.444	0.812	0.599	0.576	0.339	0.076	0.6	0.703	0.509	0.026	0.895	0.327	0.521	0.606	0.479	0.3409	0.906	0.005	0.002	0.094	0.483	0.41	0.007	0.217	0.044
VB2G1000	0.96	0.321		0.158	0.797	0.222	0.303	0.473	0.872	0.377	0.922	0.814	0.695	0.047	0.811	0.232	0.676	0.355	0.072	0.899	0.219	0.011	0.364	0.513	0.948	0.827	0.878	0.654	0.978	0.559	0.313	0.811	0.051	0.92	0.022	0.56	0.555	0.125	0.874	0.1999	0.489	0.184	0.144	0.993	0.797	0.962	0.094	0.272	0.205
NIACG1000	0.17	0.008		0.007	0.377	0.734	0.232	0.378	0.266	0.493	0.767	0.562	0.485	0.345	0.828	0.786	0.008	0.922	0.856	0.248	0.639	0.254	0.622	0.19	0.057	0.117	0.273	0.087	0.072	0.137	0.179	0.025	0.691	0.103	0.258	9.216e-007	2.212e-004	0.792	0.463	0.9778	3.157e-004	0.735	0.618	0.607	0.071	0.804	0.318	0.8	0.097
VB6G1000	0.88	0.272		0.166	0.129	0.413	0.158	0.107	0.368	0.05	0.645	0.056	0.541	0.8	0.711	0.654	0.156	0.19	0.979	0.344	0.702	0.456	0.088	0.217	0.356	0.041	0.58	0.012	0.799	0.557	0.08	0.549	0.045	0.435	0.654	0.01	3.841e-006	0.547	0.111	0.2308	0.072	0.579	0.331	0.456	0.022	0.857	0.136	0.855	0.134
FOLAG1000	0.17	0.336		0.334	0.335	0.989	0.925	0.684	0.798	0.09	0.409	0.514	0.794	0.562	0.458	0.014	0.007	0.007	0.891	0.444	0.953	0.91	0.141	0.051	0.607	0.922	0.029	0.891	0.01	0.119	0.372	0.027	0.544	0.336	0.041	0.212	0.625	0.002	0.579	0.0111	0.003	0.403	0.684	0.805	0.565	0.32	0.583	0.966	0.48
FAG1000	0.65	0.336		0.66	0.021	0.096	0.639	0.631	0.311	0.745	0.844	0.326	0.273	0.914	0.663	0.716	0.927	0.411	0.65	0.032	0.269	0.778	0.183	0.312	0.119	0.276	0.532	0.182	0.346	0.636	0.515	0.319	0.084	0.267	0.448	0.548	0.298	0.151	1.655e-012	0.1802	1	0.675	0.115	0.981	0.11	0.21	0.019	0.688	0.403
FFG1000	0.09	0.122		0.726	0.005	0.527	0.841	0.783	0.126	0.12	0.448	0.446	0.458	0.745	0.794	0.002	0.008	0.002	0.373	0.992	0.804	0.851	0.015	0.002	0.585	0.768	0.004	0.642	0.003	0.061	0.221	0.008	0.187	0.062	0.004	0.146	0.81	0.072	0.049	0.0019	0.008	0.331	0.499	0.969	0.165	0.516	0.03	0.796	0.154
VB12G1000	1.33e-003	0.067		0.004	0.732	0.944	0.388	0.689	0.242	0.602	0.831	0.772	0.145	0.942	0.139	0.616	0.001	0.124	0.321	0.133	0.179	0.012	0.447	0.721	0.265	0.341	0.034	0.206	0.005	0.015	0.646	0.004	0.544	0.195	0.065	0.001	0.027	0.248	0.791	0.2266	1.672e-009	0.668	0.623	0.488	0.187	0.536	0.72	0.917	0.709
VARAG1000	0.8	0.1		0.285	0.537	0.018	0.044	0.314	0.729	0.579	0.124	0.326	0.601	0.885	0.314	0.134	0.31	0.37	0.209	0.59	0.663	0.241	0.734	0.383	0.578	0.325	0.219	0.329	0.18	0.735	0.496	0.142	0.367	0.055	0.1	0.11	0.546	0.481	0.406	0.3448	0.687	2.985e-007	4.384e-005	0.011	0.399	0.711	0.268	0.244	0.44
BCARG1000	0.67	0.05		0.706	0.147	0.047	0.077	0.304	0.984	1	0.51	0.364	0.541	0.176	0.406	0.049	0.148	0.021	0.493	0.598	0.937	0.933	0.693	0.002	0.646	0.454	0.01	0.661	0.066	0.499	0.46	0.115	0.429	0.017	0.021	0.373	0.628	0.39	0.096	0.9312	0.502	0.004	3.789e-017	9.271e-006	0.958	0.755	3.046e-004	0.394	0.028
ACARG1000	0.94	0.307		0.314	0.619	0.734	0.385	0.557	0.718	0.974	0.622	0.885	0.761	0.971	0.571	0.494	0.636	0.351	0.738	0.864	0.575	0.812	0.521	0.156	0.898	0.927	0.368	0.612	0.649	0.958	0.681	0.91	0.401	0.304	0.574	0.99	0.774	0.6	0.708	0.9445	0.944	0.008	1.644e-007	1.448e-021	0.824	0.882	0.048	0.409	0.349
CRYPG1000	0.49	0.743		0.626	0.018	0.009	0.094	0.541	0.206	0.012	0.289	0.105	0.728	0.664	0.965	0.426	0.967	0.707	0.644	0.584	0.756	0.381	0.011	0.982	0.785	0.29	0.869	0.06	0.885	0.564	0.215	0.832	0.114	0.806	0.319	0.656	0.198	0.797	0.156	0.3003	0.727	0.584	0.681	0.978	1.254e-019	0.707	0.306	0.365	0.88
LYCOG1000	0.68	0.929		0.248	0.514	0.435	0.886	0.419	0.562	0.097	0.895	0.04	0.272	0.344	0.965	0.628	0.999	0.805	0.505	0.727	0.777	0.553	0.478	0.558	0.648	0.21	0.484	0.772	0.569	0.82	0.161	0.873	0.601	0.74	0.369	0.93	0.732	0.686	0.595	0.5394	0.557	0.844	0.581	0.953	0.776	2.222e-025	0.461	0.758	0.877
LZG1000	0.5	0.077		0.816	0.003	0.03	0.591	0.888	0.266	0.72	0.669	0.291	0.218	0.745	0.728	0.054	0.164	0.017	0.88	0.826	0.626	0.613	0.115	0.001	0.935	0.996	0.021	0.851	0.053	0.232	0.466	0.191	0.289	0.087	0.033	0.645	0.972	0.569	0.044	0.0635	0.467	0.615	4.161e-005	0.074	0.286	0.649	1.931e-012	0.466	1.220e-004
ATOCG1000	0.25	0.252		0.48	0.005	0.222	0.037	0.221	0.375	0.72	0.542	0.691	0.586	0.326	0.513	0.021	0.117	0.145	0.297	0.456	0.506	0.255	0.891	0.059	0.787	0.811	0.077	0.694	0.153	0.267	0.594	0.061	0.15	0.403	0.171	0.416	0.667	0.898	0.702	0.8106	0.401	0.277	0.094	0.472	0.133	0.701	0.233	2.503e-004	0.332
VKG1000	0.36	0.205		0.999	0.015	0.311	0.281	0.396	0.402	0.871	0.767	0.243	0.172	0.132	0.513	0.219	0.486	0.133	0.759	0.323	0.874	0.757	0.166	0.006	0.266	0.757	0.11	0.659	0.415	0.868	0.198	0.233	0.359	0.317	0.277	0.707	0.472	0.218	0.6	0.0531	0.936	0.309	0.004	0.404	0.769	0.45	8.060e-007	0.226	8.309e-012
CHOLEG1000	0.01	0.676		0.168	0.906	0.607	0.841	0.409	0.081	1	0.321	0.468	0.382	0.828	0.158	0.576	0.134	0.309	0.054	0.062	0.053	0.012	0.138	0.362	0.288	0.246	0.326	0.598	0.238	0.333	0.185	0.048	0.371	0.465	0.608	0.68	0.842	0.035	0.923	0.0207	0.013	0.972	0.929	0.826	0.097	0.976	0.872	0.221	0.375
VITDG1000	0.35	0.57		0.108	0.631	0.275	0.54	0.494	0.297	0.342	0.922	0.828	0.101	0.228	0.485	0.453	0.948	0.681	0.796	0.209	0.196	0.823	0.817	0.33	0.576	0.698	0.946	0.79	0.9	0.475	0.203	0.952	0.287	0.314	0.625	0.394	0.579	0.706	0.992	0.8936	0.394	0.869	0.535	0.718	0.145	0.126	0.697	0.194	0.709
CHOLNG1000	0.24	0.858		0.139	0.143	0.433	0.347	0.894	0.05	0.72	0.448	0.942	0.218	0.885	0.202	0.196	0.326	0.577	0.214	0.208	0.183	0.075	0.378	0.481	0.79	0.689	0.904	0.198	0.513	0.686	0.738	0.251	0.464	0.501	0.959	0.251	0.162	0.203	0.274	0.6757	0.044	0.968	0.209	0.216	4.667e-004	0.569	0.075	0.97	0.593
SFATKCAL	0.14	0.952		0.904	0.076	0.148	0.277	0.308	0.906	0.224	0.767	0.064	0.828	0.345	0.335	0.9	0.256	0.005	0.015	0.35	0.785	0.004	0.035	0.002	0.479	0.05	0.157	0.146	0.296	0.162	0.051	0.298	0.005	0.771	0.177	0.304	0.115	0.136	0.197	0.0122	0.208	0.913	0.072	0.401	0.898	0.617	0.007	0.124	0.018
MFATKCAL	0.48	0.654		0.178	0.962	0.503	0.982	0.973	0.371	0.423	0.922	0.097	0.744	0.404	0.158	0.333	0.615	0.036	0.004	0.342	0.769	3.161e-005	0.081	0.584	0.994	0.06	0.872	0.176	0.385	0.226	0.446	0.72	0.085	0.457	0.824	0.858	0.517	0.836	0.294	0.3301	0.206	0.932	0.815	0.764	0.606	0.247	0.94	0.476	0.596
PFATKCAL	0.39	0.292		0.81	0.009	0.771	0.301	0.492	0.828	0.72	0.622	0.049	0.101	0.283	0.121	0.11	0.371	0.773	0.098	0.836	0.948	0.067	0.232	0.022	0.608	0.087	0.092	0.214	0.948	0.262	0.465	0.225	0.268	0.597	0.09	0.857	0.673	0.582	0.751	0.5599	0.755	0.611	0.249	0.806	0.83	0.535	0.124	0.325	0.16
SWEETSMD	0.57	0.028		0.104	0.554	1	0.437	0.407	0.721	0.837	0.077	0.749	0.601	0.599	0.62	0.067	0.395	0.473	0.001	0.553	0.845	0.001	0.072	0.137	0.146	0.024	0.279	0.041	0.922	0.871	0.112	0.602	0.029	0.137	0.067	0.166	0.078	0.25	0.974	0.0617	0.922	0.745	0.535	0.433	0.452	0.342	0.09	0.871	0.146
VEGMD	0.84	0.106		0.314	0.047	0.293	0.93	0.798	0.729	0.62	0.742	0.927	0.001	0.218	0.659	0.458	0.358	0.314	0.695	0.412	0.965	0.571	0.485	0.039	0.862	0.965	0.172	0.931	0.273	0.931	0.541	0.101	0.541	0.273	0.111	0.335	0.695	0.121	0.273	0.0491	0.382	0.335	0.014	0.513	0.695	0.663	1.123e-004	0.293	3.602e-004
POULTRYMD	0.24	0.92		0.509	0.121	0.295	0.314	0.949	0.046	0.169	1	0.393	0.394	0.961	0.182	0.019	0.403	0.001	0.22	1	0.862	0.509	0.652	0.104	0.076	0.578	0.112	0.465	0.07	0.035	0.532	0.13	0.652	0.032	0.384	0.729	0.729	0.311	0.089	0.465	0.149	0.16	0.808	0.295	0.578	0.89	0.403	0.729	0.555
REDPROMEATTOT	2.13e-003	0.021		0.052	0.977	0.454	0.841	0.957	0.468	0.665	0.815	0.505	0.421	0.008	0.303	0.002	1.169e-004	0.001	0.202	0.303	0.53	0.68	0.406	0.303	0.007	0.116	0.018	0.012	2.541e-005	3.030e-005	0.316	0.002	0.701	0.009	0.052	1.002e-004	0.029	0.154	0.155	0.2424	2.662e-005	0.308	0.259	0.466	0.675	0.976	0.307	0.874	0.078
SEAFDTOTAL	0.13	0.604		0.155	0.217	0.372	0.426	0.555	0.307	0.511	0.201	0.841	0.199	0.707	2.262e-004	0.111	0.045	0.156	0.167	0.574	0.34	0.493	0.065	0.989	0.191	0.015	0.025	0.004	0.093	0.219	0.021	0.013	0.204	0.056	0.224	0.03	0.042	0.5	0.702	0.0994	0.003	0.962	0.577	0.464	0.036	0.079	0.146	0.101	0.601
OLIVEMAIN	0.89	0.74		0.033	0.288	0.924	0.41	0.547	0.115	0.284	0.468	0.242	0.536	0.183	0.536	0.588	0.235	0.321	0.874	0.276	0.503	0.874	0.588	0.524	1	0.874	0.899	0.483	0.054	0.156	0.849	0.248	0.656	0.337	0.975	0.187	0.503	0.949	0.849	0.9493	0.524	0.013	0.001	1.479e-004	0.611	0.063	0.306	0.187	0.545
TBSPOLIVE
BUTTERMDS	0.54	0.833		0.872	0.802	0.441	0.159	0.098	0.562	0.031	1	0.068	0.128	0.756	0.812	0.657	0.152	0.063	0.177	0.553	0.08	0.006	0.394	0.206	0.904	0.628	0.237	0.904	0.069	0.164	0.254	0.119	0.017	0.686	0.221	0.466	0.872	0.441	0.372	0.2542	0.129	0.904	0.968	0.31	0.872	0.35	0.84	0.31	0.904
SOFRITO	0.82	0.284		0.927	0.164	0.136	0.188		1	0.523	0.487	0.606	0.698	0.606	0.698	0.461	0.461	0.783	0.194	0.061	0.356	0.163	0.646	0.854	0.461	0.927	0.646	0.581	0.783	0.927	0.854	0.461	0.52	0.783	0.854	0.646	0.927	0.927	0.52	1	0.927	0.194	0.136	0.52	0.356	0.461	0.228	0.927	0.31
FRUITMED	0.58	0.445		0.436	0.9	0.174	0.868	0.414	0.466	0.169	0.648	0.302	0.106	0.6	0.511	0.743	0.905	0.146	0.155	0.687	0.392	0.015	0.006	0.174	0.905	0.054	0.835	0.008	0.881	0.743	0.252	0.835	0.008	0.384	0.472	0.676	0.184	0.765	0.336	0.2787	0.858	0.53	0.401	0.57	0.024	0.858	0.952	0.743	0.59
MEATMD	0.04	0.053		0.159	0.371	0.311	0.716	0.698	0.445	0.832	0.717	0.152	0.491	0.279	0.024	0.049	0.017	0.043	0.226	0.517	0.848	0.848	0.159	0.886	0.097	0.191	0.131	0.008	0.009	0.062	0.501	0.005	0.386	0.017	0.246	0.001	0.004	0.097	0.246	0.1313	0.003	0.565	0.442	0.174	0.413	0.47	0.442	0.565	0.565
LEGUMEMD	0.6	0.868		0.266	0.096	0.924	0.544	0.661	0.919	0.832	0.717	0.279	0.491	0.867	0.491	0.811	0.811	0.811	0.737	0.08	0.033	0.848	0.078	0.848	0.131	0.159	0.811	0.288	0.962	0.666	0.049	0.565	0.501	0.666	0.811	0.737	0.701	0.07	0.311	0.0123	0.848	0.886	0.565	0.246	0.131	0.087	0.087	0.174	0.107
SEAFDMD	0.34	0.512		0.14	0.313	0.263	0.324	0.791	0.354	0.247	0.06	0.756	0.128	0.46	0.003	0.1	0.024	0.237	0.177	0.85	0.809	0.441	0.191	0.904	0.221	0.019	0.011	0.009	0.33	0.191	0.013	0.037	0.394	0.076	0.109	0.042	0.027	0.372	0.441	0.0514	0.004	0.628	0.372	0.31	0.14	0.051	0.057	0.221	0.394
NUTSMD	0.08	0.382		0.488	0.068	0.752	0.41	0.316	0.527	0.865	0.16	0.674	0.879	0.226	0.078	0.334	0.237	0.488	0.225	0.778	0.488	0.181	0.015	0.696	0.048	0.023	0.433	0.032	0.741	0.334	0.002	0.952	0.07	0.086	0.181	0.086	0.092	0.052	0.527	0.0009	0.631	0.834	0.451	0.81	0.334	0.236	0.01	0.013	0.004
SUGARMDS	0.66	0.222		0.458	0.069	0.965	0.341	0.698	0.283	0.601	0.742	0.218	0.356	0.927	0.356	0.024	0.235	0.382	0.014	0.702	0.761	0.002	0.931	0.965	0.314	0.202	0.172	0.601	0.335	0.728	0.083	0.218	0.382	0.044	0.382	0.172	0.335	0.358	0.513	0.5128	0.728	0.432	0.663	0.601	0.055	0.76	0.458	0.485	0.218
TOTALMDS	0.14	0.699		0.363	0.17	0.265	0.675	0.472	0.307	0.146	0.798	0.043	0.982	0.292	0.719	0.521	0.54	0.119	0.756	0.649	0.97	0.139	0.142	0.788	0.891	0.226	0.733	0.282	0.108	0.278	0.03	0.113	0.149	0.755	0.829	0.674	0.484	0.411	0.051	0.0653	0.373	0.134	0.404	0.014	0.134	0.05	0.115	0.488	0.132
F_V_TOTAL	0.14	0.205		0.401	0.037	0.007	0.613	0.965	0.605	0.052	0.693	0.118	0.931	0.612	0.845	0.958	0.56	0.202	0.147	0.358	0.681	0.025	1.976e-006	0.456	0.999	0.041	0.496	0.002	0.554	0.942	0.019	0.589	1.093e-004	0.799	0.262	0.942	0.13	0.192	0.018	0.0031	0.513	0.202	0.014	0.097	0.003	0.493	4.186e-004	0.239	0.022
WH_FRUIT	0.18	0.881		0.944	0.851	0.055	0.977	0.339	0.426	0.128	0.844	0.194	0.055	0.664	0.164	0.822	0.586	0.055	0.124	0.974	0.43	0.008	2.871e-004	0.487	0.832	0.044	0.694	0.015	0.51	0.866	0.069	0.581	0.004	0.636	0.832	0.997	0.347	0.119	0.556	0.0366	0.328	0.941	0.901	0.984	0.016	0.704	0.455	0.983	0.864
DKGRN_OR	0.63	0.976		0.984	0.16	0.266	0.312	0.327	0.482	0.794	0.857	0.677	0.585	0.01	0.931	0.759	0.775	0.766	0.181	0.809	0.923	0.098	0.219	0.024	0.126	0.569	0.398	0.289	0.868	0.485	0.358	0.927	0.018	0.969	0.282	0.228	0.163	0.264	0.835	0.1483	0.783	0.002	1.269e-009	0.001	0.956	0.384	2.604e-005	0.017	1.089e-004
MEAT_ALT	0.3	0.038		0.031	0.349	0.622	0.947	0.655	0.578	0.757	0.428	0.345	0.513	0.731	0.068	0.019	1.336e-005	0.02	0.273	0.649	0.521	0.883	0.01	0.639	0.001	0.001	0.002	7.148e-005	4.394e-004	0.001	8.738e-005	0.002	0.286	0.015	0.011	8.275e-007	3.147e-006	0.045	0.972	0.0067	8.288e-005	0.754	0.311	0.863	0.008	0.434	0.003	0.034	0.002
UNSAT_FAT	0.13	0.02		0.992	0.879	0.149	0.409	0.73	0.006	0.602	0.532	0.274	0.862	0.942	0.039	1.440e-005	1.714e-004	1.288e-010	0.069	0.873	0.752	0.872	0.375	0.025	3.713e-005	0.08	1.625e-004	0.032	1.055e-005	3.813e-005	0.01	0.001	0.582	7.048e-005	0.003	3.900e-004	0.009	0.002	0.002	0.0474	0.001	0.116	0.77	0.897	0.527	0.735	0.46	0.002	0.033
REFGR_1000	0.68	0.941		0.983	0.52	0.064	0.57	0.981	0.201	0.294	0.565	0.105	0.761	0.664	0.601	0.287	0.25	0.885	0.566	0.271	0.653	0.213	0.21	0.693	0.636	0.232	0.399	0.139	0.67	0.312	0.139	0.895	0.002	0.829	0.914	0.77	0.035	0.88	0.001	0.1655	0.626	0.021	0.168	0.63	0.328	0.729	0.032	0.585	0.056
ADSUG_PERCENT	0.44	0.72		0.902	0.363	0.506	0.227	0.522	0.684	0.177	0.468	0.745	0.314	0.914	0.862	0.09	0.789	0.904	3.462e-004	0.44	0.64	1.913e-007	0.554	0.889	0.04	0.24	0.727	0.88	0.642	0.681	0.116	0.604	0.432	0.119	0.679	0.973	0.766	0.136	0.264	0.1802	0.292	0.481	0.287	0.405	0.014	0.967	0.258	0.335	0.187
SATFAT_PERCENT	0.13	0.976		0.932	0.074	0.134	0.252	0.271	0.874	0.211	0.742	0.064	0.828	0.383	0.314	0.905	0.254	0.005	0.014	0.35	0.799	0.005	0.039	0.002	0.472	0.048	0.162	0.147	0.295	0.167	0.052	0.294	0.004	0.746	0.182	0.302	0.109	0.135	0.204	0.0136	0.208	0.956	0.075	0.38	0.88	0.608	0.009	0.11	0.02
UNSATFAT_SVGS	0.13	0.02		0.992	0.879	0.149	0.409	0.73	0.006	0.602	0.532	0.274	0.862	0.942	0.039	1.440e-005	1.714e-004	1.288e-010	0.069	0.873	0.752	0.872	0.375	0.025	3.713e-005	0.08	1.625e-004	0.032	1.055e-005	3.813e-005	0.01	0.001	0.582	7.048e-005	0.003	3.900e-004	0.009	0.002	0.002	0.0474	0.001	0.116	0.77	0.897	0.527	0.735	0.46	0.002	0.033
REFGR_HEI	0.96	0.748		0.839	0.673	0.085	0.32	0.785	0.172	0.268	0.625	0.09	0.929	0.698	0.789	0.194	0.172	0.699	0.514	0.448	0.49	0.177	0.156	0.494	0.56	0.187	0.244	0.109	0.767	0.264	0.15	0.726	0.001	0.983	0.926	0.739	0.031	0.938	0.001	0.1764	0.468	0.016	0.216	0.682	0.244	0.697	0.064	0.619	0.157
ADSUGHEI	0.51	0.477		0.612	0.259	0.724	0.206	0.493	0.899	0.319	0.466	0.882	0.23	0.97	0.982	0.133	0.623	0.967	0.001	0.372	0.79	6.296e-007	0.849	0.689	0.127	0.463	0.895	0.757	0.442	0.577	0.177	0.435	0.374	0.251	0.952	0.652	0.62	0.242	0.468	0.3192	0.205	0.315	0.278	0.597	0.022	0.973	0.247	0.39	0.165
SATFAT_HEI	0.18	0.832		0.882	0.109	0.226	0.348	0.355	0.882	0.187	0.677	0.063	0.774	0.276	0.388	0.992	0.204	0.007	0.012	0.25	0.724	0.003	0.064	0.002	0.471	0.081	0.154	0.229	0.233	0.176	0.072	0.234	0.007	0.807	0.154	0.422	0.171	0.124	0.273	0.017	0.158	0.838	0.06	0.4	0.954	0.554	0.011	0.122	0.015
SODI_HEI	4.23e-003	0.003		0.145	0.235	0.254	0.851	0.807	0.067	0.781	0.921	0.913	0.983	0.198	0.403	2.511e-007	7.257e-010	2.444e-007	0.029	0.981	0.907	0.66	0.075	0.002	2.864e-004	0.001	6.071e-008	0.001	2.618e-034	7.185e-009	0.019	1.416e-009	0.742	1.773e-004	4.102e-006	1.000e-006	0.001	0.06	0.004	0.3484	3.260e-007	0.137	0.749	0.717	0.355	0.976	0.985	0.058	0.293
HEIFV	0.06	0.013		0.091	0.062	0.02	0.634	0.991	0.635	0.082	0.722	0.192	0.893	0.387	0.893	0.493	0.162	0.178	0.625	0.264	0.621	0.111	4.768e-004	0.276	0.393	0.347	0.18	0.04	0.318	0.592	0.127	0.172	0.001	0.313	0.053	0.323	0.563	0.674	0.009	0.0363	0.21	0.296	0.015	0.087	0.043	0.688	0.003	0.285	0.037
HEIWF	0.02	0.12		0.398	0.872	0.065	0.889	0.187	0.226	0.117	0.771	0.152	0.313	0.328	0.386	0.155	0.083	0.004	0.629	0.557	0.083	0.138	0.044	0.824	0.465	0.261	0.265	0.236	0.093	0.32	0.13	0.044	0.037	0.707	0.152	0.371	0.93	0.591	0.242	0.2026	0.211	0.661	0.87	0.921	0.396	0.778	0.581	0.639	0.622
HEIDK	0.5	0.916		0.917	0.161	0.349	0.331	0.342	0.557	0.843	0.96	0.687	0.351	0.009	0.791	0.755	0.716	0.776	0.184	0.989	0.892	0.177	0.264	0.016	0.128	0.549	0.439	0.279	0.808	0.456	0.386	0.911	0.024	0.975	0.31	0.167	0.128	0.288	0.841	0.1443	0.618	0.004	6.777e-009	0.001	0.99	0.354	2.573e-005	0.03	1.420e-004
HEITGP	0.65	0.466		0.781	0.861	0.201	0.674	0.918	0.208	0.947	0.526	0.913	0.691	0.884	0.627	0.552	0.395	0.545	0.139	0.436	0.136	0.722	0.205	0.867	0.063	0.474	0.973	0.843	0.506	0.971	0.717	0.548	0.179	0.254	0.421	0.838	0.551	0.084	0.006	0.2782	0.51	0.23	0.506	0.524	0.573	0.503	0.949	0.757	0.982
HEIWG	0.26	0.468		0.81	0.656	0.548	0.769	0.886	0.678	0.061	0.642	0.035	0.319	0.674	0.628	0.79	0.181	0.409	0.989	0.461	0.023	0.881	0.048	0.713	0.651	0.417	0.501	0.875	0.327	0.39	0.865	0.499	0.874	0.461	0.84	0.219	0.974	0.805	0.074	0.2158	0.039	0.465	0.548	0.796	0.344	0.32	0.979	0.334	0.796
HEIMILK	0.61	0.088		0.904	0.022	0.268	0.146	0.433	0.183	0.675	0.196	0.71	0.545	0.049	0.654	0.007	0.064	0.005	0.37	0.989	0.946	0.642	0.831	2.252e-011	0.28	0.5	0.001	0.549	0.074	0.068	0.805	0.134	0.638	0.05	1.776e-004	0.793	0.743	0.392	0.063	0.8929	0.366	0.649	0.014	0.333	0.284	0.352	0.04	0.661	0.25
HEIMA	0.06	0.335		0.212	0.912	0.704	0.845	0.773	0.865	0.245	0.447	0.133	0.923	0.631	0.224	0.039	3.886e-004	0.022	0.336	0.422	0.872	0.581	0.021	0.623	0.021	0.005	0.011	0.001	3.173e-004	0.002	0.001	0.007	0.256	0.069	0.07	1.247e-004	0.001	0.25	0.593	0.0603	2.379e-004	0.627	0.186	0.439	0.003	0.188	0.004	0.049	0.014
HEIUNSAT	0.08	0.705		0.435	0.435	0.538	0.418	0.081	0.514	0.891	1	0.357	0.489	0.619	0.489	0.484	0.784	0.029	0.715	0.788	0.397	0.589	0.473	0.183	0.466	0.276	0.66	0.553	0.09	0.316	0.621	0.833	0.456	0.953	0.891	0.61	0.283	0.449	0.104	0.8599	0.629	0.26	0.933	0.525	0.898	0.369	0.775	0.228	0.825
MODERATIONHEI	0.04	0.298		0.474	0.004	0.019	0.63	0.614	0.284	0.044	0.895	0.206	0.983	0.885	0.76	0.042	0.009	0.001	0.94	0.609	0.84	0.482	0.349	0.01	0.122	0.843	0.009	0.888	8.597e-005	0.015	0.723	0.004	0.003	0.109	0.002	0.218	0.739	0.948	3.933e-004	0.1765	0.02	0.678	0.11	0.952	0.197	0.367	0.058	0.514	0.282
ADHERENCEHEI	0.78	0.952		0.718	0.773	0.289	0.77	0.58	0.767	0.062	0.373	0.03	0.293	0.745	1	0.053	0.199	0.207	0.056	0.368	0.815	0.042	2.221e-005	0.023	0.046	0.004	0.08	0.001	0.072	0.03	0.001	0.201	0.021	0.17	0.118	0.195	0.041	0.043	0.941	0.0028	0.348	0.222	0.208	0.139	0.051	0.216	0.013	0.294	0.025
TOTHEI	0.25	0.454		0.697	0.183	0.042	0.928	0.899	0.5	0.003	0.51	0.009	0.663	0.8	0.761	0.911	0.513	0.143	0.116	0.251	0.967	0.038	1.663e-004	0.708	0.753	0.032	0.714	0.008	0.263	0.937	0.005	0.401	2.179e-004	0.909	0.386	0.789	0.065	0.102	0.019	0.0006	0.439	0.357	0.071	0.304	0.032	0.127	0.001	0.421	0.012
REDANDPROC	2.13e-003	0.021		0.052	0.977	0.454	0.841	0.957	0.468	0.665	0.815	0.505	0.421	0.008	0.303	0.002	1.169e-004	0.001	0.202	0.303	0.53	0.68	0.406	0.303	0.007	0.116	0.018	0.012	2.541e-005	3.030e-005	0.316	0.002	0.701	0.009	0.052	1.002e-004	0.029	0.154	0.155	0.2424	2.662e-005	0.308	0.259	0.466	0.675	0.976	0.307	0.874	0.078
TOTFANDV	0.14	0.205		0.401	0.037	0.007	0.613	0.965	0.605	0.052	0.693	0.118	0.931	0.612	0.845	0.958	0.56	0.202	0.147	0.358	0.681	0.025	1.976e-006	0.456	0.999	0.041	0.496	0.002	0.554	0.942	0.019	0.589	1.093e-004	0.799	0.262	0.942	0.13	0.192	0.018	0.0031	0.513	0.202	0.014	0.097	0.003	0.493	4.186e-004	0.239	0.022
DD	0.01	0.515		0.553	0.246	0.407	0.548	0.817	0.547	0.922	0.813	0.07	0.222	0.137	0.813	0.271	0.596	0.618	0.01	0.312	0.278	0.007	9.811e-006	0.532	0.128	0.001	0.662	0.015	0.685	0.975	0.001	0.596	0.003	0.271	0.331	0.926	0.155	0.04	0.286	0.0003	0.258	0.146	0.364	0.219	0.208	0.244	0.028	0.009	0.04
SULF	0.52	0.472		0.265	0.211	0.682	0.027	0.013	0.06	0.871	0.101	0.468	0.432	0.885	0.695	0.017	0.079	0.099	0.045	0.05	0.04	0.752	0.026	0.479	0.003	0.001	0.059	0.002	0.06	0.007	0.001	0.368	0.308	0.013	0.041	0.037	0.002	0.214	0.911	0.0681	0.025	0.103	0.437	0.355	0.737	0.145	0.29	0.175	0.012
SULFKCAL	0.04	0.024		0.792	0.15	0.307	0.002	0.008	0.956	0.514	0.001	0.383	0.794	0.612	0.335	0.004	0.011	0.012	0.058	0.231	0.162	0.037	0.884	0.013	0.511	0.629	0.008	0.378	0.023	0.116	0.744	0.003	0.34	0.147	0.037	0.121	0.71	0.068	0.044	0.3692	0.336	0.761	0.542	0.741	0.958	0.94	0.82	0.221	0.761
Calprotectin	0.31	0.795		0.224	0	0.066	0.02	0.145	0.461	0.727	0.278	0.37	0.011	0.462	0.173	0.356	0.255	0.272	0.904	0.139	0.213	0.745	0.059	0.103	0.746	0.505	0.134	0.234	0.287	0.317	0.467	0.178	0.093	0.811	0.192	0.88	0.565	0.68	0.089	0.0528	0.549	0.56	0.12	0.621	0.019	0.51	0.006	0.039	0.019
Acetate	0.24	0.455		0.54	0.897	0.428	0.598	0.597	0.448	0.886	0.414	0.904	0.508	0.118	0.839	0.6	0.431	0.727	0.705	0.982	0.703	0.972	0.179	0.454	0.105	0.258	0.543	0.222	0.63	0.451	0.226	0.611	0.399	0.196	0.146	0.228	0.115	0.269	0.238	0.246	0.512	0.903	0.671	0.903	0.47	0.183	0.32	0.792	0.021
Butyrate	0.27	0.004		0.067	0.799	0.622	0.179	0.32	0.281	0.668	0.114	0.84	0.919	0.027	0.149	0.092	0.095	0.318	0.096	0.08	0.2	0.519	0.096	0.027	0.276	0.012	0.015	0.015	0.186	0.417	0.061	0.014	0.018	0.024	0.005	0.129	0.045	0.103	0.552	0.0577	0.155	0.304	0.005	0.083	0.12	0.804	0.613	0.267	0.585
Isobutyrate	0.83	0.559		0.814	0.667	0.579	0.506	0.916	0.525	0.369	0.579	0.272	0.135	0.747	0.611	0.318	0.628	0.978	0.363	0.641	0.9	0.168	0.382	0.596	0.352	0.373	0.34	0.382	0.606	0.717	0.678	0.475	0.16	0.694	0.94	0.777	0.335	0.704	0.088	0.3884	0.501	0.852	0.23	0.091	0.464	0.316	0.485	0.853	0.173
Isovalerate	0.89	0.559		0.985	0.914	0.961	0.806	0.838	0.686	0.219	0.481	0.177	0.135	0.686	0.685	0.296	0.674	0.98	0.354	0.773	0.934	0.216	0.22	0.409	0.427	0.262	0.341	0.245	0.567	0.817	0.568	0.567	0.052	0.635	0.818	0.725	0.235	0.575	0.063	0.2361	0.455	0.623	0.2	0.092	0.302	0.307	0.503	0.623	0.28
[truncated: 135 more columns]

## Sheet: Spearman R_Baseline
	AGE	GENDER	Time	Zonulin	Calprotectin	LBP	PMAYOSCR	TOTMAYO	BMI	FIVEASA	STEROIDS	ANTITNF	IMMUNO	PRO	ANTI	KCAL	PROT	TFAT	CARB	ALC	CAFF	SUGR	FIBE	CALC	IRON	MAGN	PHOS	POTA	SODI	ZINC	COPP	SELE	VC	VB1	VB2	NIAC	VB6	FOLA	FA	FF	VB12	VARA	BCAR	ACAR	CRYP	LYCO	LZ	ATOC	VK
AGE	1	0.315		0.298	-0.133	-0.152	-0.253	-0.324	0.269	-0.283	-0.116	-0.028	-0.107	0.289	-0.296	-0.292	-0.41	-0.386	-0.135	0.118	0.258	-0.022	0.132	-0.208	-0.224	-0.032	-0.335	-0.135	-0.477	-0.369	0.075	-0.476	0.063	-0.235	-0.248	-0.336	-0.155	-0.067	-0.256	0.092	-0.541	-0.07	0.012	0.016	-0.202	-0.108	0.013	0.057	0.085
GENDER	0.315	1		0.543	-0.016	-0.117	-0.206	-0.005	-0.116	0.006	-0.158	-0.089	-0.047	-0.089	-0.047	-0.599	-0.66	-0.401	-0.462	0.107	0.033	-0.208	-0.127	-0.391	-0.477	-0.427	-0.579	-0.437	-0.462	-0.447	-0.274	-0.665	-0.239	-0.645	-0.625	-0.721	-0.538	-0.345	-0.376	-0.203	-0.533	-0.076	0.183	0.046	-0.091	-0.092	0.117	-0.239	-0.025
Time
Zonulin	0.298	0.543		1	0.207	0.178	0.088	0.13	0.318	-0.055	0.244	0.258	-0.037	0.111	-0.074	-0.196	-0.37	-0.001	-0.209	0.089	0.072	-0.093	-0.146	-0.05	-0.36	-0.328	-0.252	-0.248	-0.224	-0.21	-0.23	-0.363	-0.0002371	-0.406	-0.283	-0.45	-0.293	-0.049	-0.069	-0.077	-0.481	0.101	0.041	0.138	-0.102	-0.202	-0.101	0.032	-0.117
Calprotectin	-0.133	-0.016		0.207	1	0.25	0.363	0.252	0.149	-0.073	0.141	-0.207	-0.461	0.148	-0.221	0.169	0.198	0.21	-0.02	-0.229	-0.158	0.05	-0.28	0.247	-0.039	-0.092	0.251	-0.206	0.188	0.196	-0.081	0.237	-0.282	0.041	0.213	0.027	-0.097	-0.071	0.254	-0.292	0.1	-0.062	-0.23	-0.083	-0.358	-0.138	-0.414	-0.319	-0.341
LBP	-0.152	-0.117		0.178	0.25	1	0.387	0.271	0.212	-0.296	0.332	0.424	0.111	0.157	0.489	0.218	0.197	0.343	0.054	-0.028	0.076	-0.055	-0.132	0.189	0.167	0.005	0.27	0.067	0.201	0.114	0.015	0.162	-0.24	0.187	0.372	0.145	0.097	0.138	0.318	0.078	0.153	-0.158	-0.258	0.013	-0.359	-0.112	-0.238	-0.047	-0.103
PMAYOSCR	-0.253	-0.206		0.088	0.363	0.387	1	0.967	-0.262	0.056	0.62	0.215	-0.075	0.227	0.397	0.223	0.176	0.266	0.125	-0.219	-0.42	0.288	-0.089	0.271	-0.027	-0.096	0.243	0.005	-0.03	0.058	0.009	0.179	0.012	0.171	0.156	0.039	-0.075	0.234	0.156	0.202	0.072	-0.204	-0.245	-0.128	-0.202	0.037	-0.03	-0.139	-0.098
TOTMAYO	-0.324	-0.005		0.13	0.252	0.271	0.967	1	-0.49	0.153	0.578	0.212	-0.038	0.21	0.385	0.082	0.017	0.097	0.058	-0.286	-0.502	0.292	-0.097	0.292	-0.147	-0.136	0.076	-0.089	-0.059	-0.017	-0.092	0.022	-0.063	-0.041	0.09	-0.085	-0.271	0.057	0.103	0.049	0.019	-0.178	-0.184	-0.138	-0.125	0.148	0.022	-0.147	-0.082
BMI	0.269	-0.116		0.318	0.149	0.212	-0.262	-0.49	1	-0.297	-0.213	0.088	-0.15	0.209	-0.073	0.393	0.181	0.403	0.232	0.103	0.394	0.02	0.137	0.228	0.328	0.197	0.241	0.172	0.314	0.259	0.127	0.212	0.032	0.298	0.328	0.125	0.205	0.277	0.262	0.152	-0.021	0.3	0.125	0.186	-0.085	-0.027	-0.048	0.437	0.005
FIVEASA	-0.283	0.006		-0.055	-0.073	-0.296	0.056	0.153	-0.297	1	-0.171	-0.52	-0.089	-0.233	-0.089	-0.094	-0.133	-0.15	0.017	0.003	-0.078	0.006	0.172	-0.078	-0.055	0.011	-0.072	0.078	-0.039	-0.028	0.105	-0.116	0.105	-0.072	-0.249	-0.044	0.1	0.166	-0.138	0.127	-0.122	-0.011	-0.072	-0.089	0.41	0.25	-0.017	-0.138	-0.017
STEROIDS	-0.116	-0.158		0.244	0.141	0.332	0.62	0.578	-0.213	-0.171	1	0.331	0.227	0.248	0.398	0.159	0.21	0.164	0.13	-0.073	-0.238	0.187	-0.108	0.227	0.028	0	0.227	0.153	0.006	0.074	0.062	0.125	0.164	0.085	0.261	0.182	0.096	0.091	0.034	0.17	0.147	-0.096	-0.011	0.159	-0.096	0.04	0.17	0	0.142
ANTITNF	-0.028	-0.089		0.258	-0.207	0.424	0.215	0.212	0.088	-0.52	0.331	1	0.176	0.203	0.369	-0.012	-0.031	0.215	-0.092	-0.011	-0.062	-0.092	-0.295	0.141	-0.111	-0.289	-0.068	-0.105	-0.012	-0.154	-0.357	-0.031	-0.061	0.012	0.061	-0.025	-0.178	-0.111	0.221	-0.154	-0.006	-0.135	-0.141	0.086	-0.246	-0.296	-0.178	0.018	-0.184
IMMUNO	-0.107	-0.047		-0.037	-0.461	0.111	-0.075	-0.038	-0.15	-0.089	0.227	0.176	1	-0.208	0.075	-0.03	0.067	-0.059	0.007	0.022	-0.044	-0.148	0.015	-0.059	0.015	0.044	0.022	0.148	0.022	0.052	-0.007	-0.007	-0.044	-0.089	0	0.037	0.067	0.067	-0.052	0.111	0.155	-0.052	0.141	0.044	-0.059	0.222	0.311	-0.007	0.267
PRO	0.289	-0.089		0.111	0.148	0.157	0.227	0.21	0.209	-0.233	0.248	0.203	-0.208	1	0.176	0	-0.049	0.018	0.068	-0.249	-0.172	-0.025	-0.08	0.221	-0.018	0.092	0.123	-0.006	-0.221	-0.117	0.092	-0.037	0.105	0.148	0.271	-0.111	0	0.025	-0.031	0.043	-0.037	-0.068	-0.258	0.006	-0.08	0.16	-0.135	0.123	-0.221
ANTI	-0.296	-0.047		-0.074	-0.221	0.489	0.397	0.385	-0.073	-0.089	0.398	0.369	0.075	0.176	1	0.185	0.163	0.355	0.104	-0.156	-0.156	-0.037	0.03	0.104	0.237	0.044	0.222	0.207	0.155	0.155	0.141	0.163	0.074	0.289	0.185	0.178	0.118	0.141	0.096	0.244	0.311	-0.03	-0.059	-0.007	0.089	0.052	0.141	0.193	0.185
KCAL	-0.292	-0.599		-0.196	0.169	0.218	0.223	0.082	0.393	-0.094	0.159	-0.012	-0.03	0	0.185	1	0.801	0.783	0.739	0.102	0.114	0.497	0.407	0.65	0.671	0.663	0.866	0.656	0.75	0.748	0.555	0.752	0.32	0.796	0.783	0.678	0.622	0.542	0.443	0.437	0.595	0.408	-0.005	0.085	0.096	0.224	0.106	0.437	0.23
PROT	-0.41	-0.66		-0.37	0.198	0.197	0.176	0.017	0.181	-0.133	0.21	-0.031	0.067	-0.049	0.163	0.801	1	0.71	0.415	-0.053	-0.048	0.17	0.27	0.566	0.582	0.61	0.907	0.627	0.831	0.855	0.496	0.87	0.176	0.653	0.808	0.827	0.712	0.371	0.349	0.265	0.849	0.332	0.027	0.079	0.163	0.117	0.124	0.286	0.237
TFAT	-0.386	-0.401		-0.001	0.21	0.343	0.266	0.097	0.403	-0.15	0.164	0.215	-0.059	0.018	0.355	0.783	0.71	1	0.275	0.05	0.101	0.036	0.139	0.668	0.474	0.289	0.767	0.378	0.757	0.734	0.315	0.685	0.03	0.56	0.631	0.483	0.358	0.337	0.451	0.197	0.584	0.323	-0.118	0.007	0.129	0.088	-0.064	0.35	0.075
CARB	-0.135	-0.462		-0.209	-0.02	0.054	0.125	0.058	0.232	0.017	0.13	-0.092	0.007	0.068	0.104	0.739	0.415	0.275	1	-0.001	0.01	0.821	0.538	0.279	0.699	0.715	0.518	0.649	0.357	0.38	0.627	0.437	0.549	0.755	0.483	0.531	0.547	0.652	0.371	0.579	0.268	0.296	0.115	0.208	0.105	0.205	0.289	0.455	0.291
ALC	0.118	0.107		0.089	-0.229	-0.028	-0.219	-0.286	0.103	0.003	-0.073	-0.011	0.022	-0.249	-0.156	0.102	-0.053	0.05	-0.001	1	0.604	0.101	0.15	0.009	0.004	0.089	-0.095	0.127	0.039	0.032	0.075	-0.202	-0.076	-0.129	0.023	-0.069	-0.005	-0.066	-0.273	0.15	-0.12	0.137	0.166	0.105	0.155	0.082	0.126	0.115	0.23
CAFF	0.258	0.033		0.072	-0.158	0.076	-0.42	-0.502	0.394	-0.078	-0.238	-0.062	-0.044	-0.172	-0.156	0.114	-0.048	0.101	0.01	0.604	1	-0.077	0.17	-0.004	0.139	0.148	-0.028	0.047	0.033	0.009	0.103	-0.118	-0.243	-0.049	0.122	0.008	0.069	0.048	-0.14	0.18	-0.208	0.076	0.047	3.557e-004	0.106	0.082	-0.034	0.063	0.062
SUGR	-0.022	-0.208		-0.093	0.05	-0.055	0.288	0.292	0.02	0.006	0.187	-0.092	-0.148	-0.025	-0.037	0.497	0.17	0.036	0.821	0.101	-0.077	1	0.443	0.142	0.417	0.482	0.233	0.439	0.068	0.073	0.458	0.132	0.527	0.491	0.213	0.24	0.279	0.463	0.14	0.473	-0.012	0.176	0.185	0.129	-0.007	0.139	0.316	0.296	0.209
FIBE	0.132	-0.127		-0.146	-0.28	-0.132	-0.089	-0.097	0.137	0.172	-0.108	-0.295	0.015	-0.08	0.03	0.407	0.27	0.139	0.538	0.15	0.17	0.443	1	0.188	0.508	0.777	0.312	0.793	0.3	0.384	0.73	0.284	0.556	0.377	0.269	0.34	0.546	0.622	-0.034	0.809	0.133	0.304	0.251	0.207	0.497	0.148	0.494	0.425	0.423
CALC	-0.208	-0.391		-0.05	0.247	0.189	0.271	0.292	0.228	-0.078	0.227	0.141	-0.059	0.221	0.104	0.65	0.566	0.668	0.279	0.009	-0.004	0.142	0.188	1	0.31	0.326	0.729	0.392	0.516	0.576	0.214	0.476	0.114	0.479	0.696	0.252	0.261	0.252	0.339	0.135	0.377	0.258	-0.315	-0.115	0.136	0.179	-0.254	0.125	-0.151
IRON	-0.224	-0.477		-0.36	-0.039	0.167	-0.027	-0.147	0.328	-0.055	0.028	-0.111	0.015	-0.018	0.237	0.671	0.582	0.474	0.699	0.004	0.139	0.417	0.508	0.31	1	0.701	0.596	0.638	0.568	0.633	0.702	0.503	0.261	0.808	0.614	0.716	0.629	0.718	0.56	0.575	0.519	0.322	0.129	0.124	0.194	0.136	0.281	0.5	0.509
MAGN	-0.032	-0.427		-0.328	-0.092	0.005	-0.096	-0.136	0.197	0.011	0	-0.289	0.044	0.092	0.044	0.663	0.61	0.289	0.715	0.089	0.148	0.482	0.777	0.326	0.701	1	0.662	0.867	0.525	0.598	0.86	0.528	0.531	0.669	0.641	0.648	0.769	0.616	0.102	0.712	0.48	0.344	0.111	0.165	0.331	0.281	0.32	0.499	0.379
PHOS	-0.335	-0.579		-0.252	0.251	0.27	0.243	0.076	0.241	-0.072	0.227	-0.068	0.022	0.123	0.222	0.866	0.907	0.767	0.518	-0.095	-0.028	0.233	0.312	0.729	0.596	0.662	1	0.634	0.768	0.825	0.592	0.821	0.202	0.717	0.836	0.686	0.647	0.473	0.417	0.339	0.733	0.339	-0.146	0.019	0.163	0.24	-0.009	0.315	0.112
POTA	-0.135	-0.437		-0.248	-0.206	0.067	0.005	-0.089	0.172	0.078	0.153	-0.105	0.148	-0.006	0.207	0.656	0.627	0.378	0.649	0.127	0.047	0.439	0.793	0.392	0.638	0.867	0.634	1	0.547	0.618	0.753	0.534	0.638	0.658	0.555	0.665	0.843	0.587	0.061	0.723	0.54	0.339	0.172	0.246	0.477	0.138	0.369	0.436	0.389
SODI	-0.477	-0.462		-0.224	0.188	0.201	-0.03	-0.059	0.314	-0.039	0.006	-0.012	0.022	-0.221	0.155	0.75	0.831	0.757	0.357	0.039	0.033	0.068	0.3	0.516	0.568	0.525	0.768	0.547	1	0.796	0.387	0.803	0.045	0.58	0.693	0.717	0.557	0.317	0.447	0.176	0.741	0.266	-0.037	0.071	0.196	0.02	0.026	0.316	0.184
ZINC	-0.369	-0.447		-0.21	0.196	0.114	0.058	-0.017	0.259	-0.028	0.074	-0.154	0.052	-0.117	0.155	0.748	0.855	0.734	0.38	0.032	0.009	0.073	0.384	0.576	0.633	0.598	0.825	0.618	0.796	1	0.555	0.751	0.179	0.546	0.683	0.654	0.568	0.485	0.394	0.36	0.759	0.546	0.142	0.156	0.235	0.136	0.165	0.345	0.371
COPP	0.075	-0.274		-0.23	-0.081	0.015	0.009	-0.092	0.127	0.105	0.062	-0.357	-0.007	0.092	0.141	0.555	0.496	0.315	0.627	0.075	0.103	0.458	0.73	0.214	0.702	0.86	0.592	0.753	0.387	0.555	1	0.373	0.492	0.6	0.45	0.556	0.658	0.706	0.133	0.768	0.393	0.315	0.091	0.071	0.346	0.294	0.409	0.518	0.506
SELE	-0.476	-0.665		-0.363	0.237	0.162	0.179	0.022	0.212	-0.116	0.125	-0.031	-0.007	-0.037	0.163	0.752	0.87	0.685	0.437	-0.202	-0.118	0.132	0.284	0.476	0.503	0.528	0.821	0.534	0.803	0.751	0.373	1	0.154	0.601	0.703	0.754	0.569	0.348	0.467	0.196	0.753	0.202	-0.025	0.12	0.188	0.089	0.059	0.255	0.069
VC	0.063	-0.239		-0.0002371	-0.282	-0.24	0.012	-0.063	0.032	0.105	0.164	-0.061	-0.044	0.105	0.074	0.32	0.176	0.03	0.549	-0.076	-0.243	0.527	0.556	0.114	0.261	0.531	0.202	0.638	0.045	0.179	0.492	0.154	1	0.35	0.118	0.266	0.546	0.376	-0.14	0.528	0.08	0.407	0.265	0.217	0.374	-0.031	0.36	0.574	0.289
VB1	-0.235	-0.645		-0.406	0.041	0.187	0.171	-0.041	0.298	-0.072	0.085	0.012	-0.089	0.148	0.289	0.796	0.653	0.56	0.755	-0.129	-0.049	0.491	0.377	0.479	0.808	0.669	0.717	0.658	0.58	0.546	0.6	0.601	0.35	1	0.685	0.742	0.679	0.56	0.492	0.439	0.595	0.159	-0.175	-0.002	0.151	0.15	0.009	0.379	0.191
VB2	-0.248	-0.625		-0.283	0.213	0.372	0.156	0.09	0.328	-0.249	0.261	0.061	0	0.271	0.185	0.783	0.808	0.631	0.483	0.023	0.122	0.213	0.269	0.696	0.614	0.641	0.836	0.555	0.693	0.683	0.45	0.703	0.118	0.685	1	0.656	0.588	0.376	0.416	0.286	0.652	0.275	-0.123	0.074	-0.006	0.248	-0.018	0.311	0.156
NIAC	-0.336	-0.721		-0.45	0.027	0.145	0.039	-0.085	0.125	-0.044	0.182	-0.025	0.037	-0.111	0.178	0.678	0.827	0.483	0.531	-0.069	0.008	0.24	0.34	0.252	0.716	0.648	0.686	0.665	0.717	0.654	0.556	0.754	0.266	0.742	0.656	1	0.808	0.426	0.388	0.345	0.781	0.156	0.06	0.152	0.218	0.084	0.195	0.314	0.363
VB6	-0.155	-0.538		-0.293	-0.097	0.097	-0.075	-0.271	0.205	0.1	0.096	-0.178	0.067	0	0.118	0.622	0.712	0.358	0.547	-0.005	0.069	0.279	0.546	0.261	0.629	0.769	0.647	0.843	0.557	0.568	0.658	0.569	0.546	0.679	0.588	0.808	1	0.466	0.068	0.524	0.61	0.307	0.126	0.186	0.367	0.023	0.289	0.354	0.385
FOLA	-0.067	-0.345		-0.049	-0.071	0.138	0.234	0.057	0.277	0.166	0.091	-0.111	0.067	0.025	0.141	0.542	0.371	0.337	0.652	-0.066	0.048	0.463	0.622	0.252	0.718	0.616	0.473	0.587	0.317	0.485	0.706	0.348	0.376	0.56	0.376	0.426	0.466	1	0.471	0.837	0.157	0.281	0.036	0.032	0.161	0.121	0.339	0.445	0.436
FA	-0.256	-0.376		-0.069	0.254	0.318	0.156	0.103	0.262	-0.138	0.034	0.221	-0.052	-0.031	0.096	0.443	0.349	0.451	0.371	-0.273	-0.14	0.14	-0.034	0.339	0.56	0.102	0.417	0.061	0.447	0.394	0.133	0.467	-0.14	0.492	0.416	0.388	0.068	0.471	1	0.013	0.291	0.086	-0.181	0.014	-0.187	-0.048	-0.193	0.183	0.053
FF	0.092	-0.203		-0.077	-0.292	0.078	0.202	0.049	0.152	0.127	0.17	-0.154	0.111	0.043	0.244	0.437	0.265	0.197	0.579	0.15	0.18	0.473	0.809	0.135	0.575	0.712	0.339	0.723	0.176	0.36	0.768	0.196	0.528	0.439	0.286	0.345	0.524	0.837	0.013	1	0.086	0.239	0.17	0.118	0.297	0.152	0.54	0.465	0.529
VB12	-0.541	-0.533		-0.481	0.1	0.153	0.072	0.019	-0.021	-0.122	0.147	-0.006	0.155	-0.037	0.311	0.595	0.849	0.584	0.268	-0.12	-0.208	-0.012	0.133	0.377	0.519	0.48	0.733	0.54	0.741	0.759	0.393	0.753	0.08	0.595	0.652	0.781	0.61	0.157	0.291	0.086	1	0.269	0.075	0.12	0.166	0.182	0.142	0.147	0.257
VARA	-0.07	-0.076		0.101	-0.062	-0.158	-0.204	-0.178	0.3	-0.011	-0.096	-0.135	-0.052	-0.068	-0.03	0.408	0.332	0.323	0.296	0.137	0.076	0.176	0.304	0.258	0.322	0.344	0.339	0.339	0.266	0.546	0.315	0.202	0.407	0.159	0.275	0.156	0.307	0.281	0.086	0.239	0.269	1	0.629	0.511	0.156	0.097	0.304	0.514	0.366
BCAR	0.012	0.183		0.041	-0.23	-0.258	-0.245	-0.184	0.125	-0.072	-0.011	-0.141	0.141	-0.258	-0.059	-0.005	0.027	-0.118	0.115	0.166	0.047	0.185	0.251	-0.315	0.129	0.111	-0.146	0.172	-0.037	0.142	0.091	-0.025	0.265	-0.175	-0.123	0.06	0.126	0.036	-0.181	0.17	0.075	0.629	1	0.731	0.044	0.101	0.687	0.327	0.513
ACAR	0.016	0.046		0.138	-0.083	0.013	-0.128	-0.138	0.186	-0.089	0.159	0.086	0.044	0.006	-0.007	0.085	0.079	0.007	0.208	0.105	3.557e-004	0.129	0.207	-0.115	0.124	0.165	0.019	0.246	0.071	0.156	0.071	0.12	0.217	-0.002	0.074	0.152	0.186	0.032	0.014	0.118	0.12	0.511	0.731	1	-0.005	0.016	0.355	0.252	0.227
CRYP	-0.202	-0.091		-0.102	-0.358	-0.359	-0.202	-0.125	-0.085	0.41	-0.096	-0.246	-0.059	-0.08	0.089	0.096	0.163	0.129	0.105	0.155	0.106	-0.007	0.497	0.136	0.194	0.331	0.163	0.477	0.196	0.235	0.346	0.188	0.374	0.151	-0.006	0.218	0.367	0.161	-0.187	0.297	0.166	0.156	0.044	-0.005	1	0.092	0.17	0.293	0.036
LYCO	-0.108	-0.092		-0.202	-0.138	-0.112	0.037	0.148	-0.027	0.25	0.04	-0.296	0.222	0.16	0.052	0.224	0.117	0.088	0.205	0.082	0.082	0.139	0.148	0.179	0.136	0.281	0.24	0.138	0.02	0.136	0.294	0.089	-0.031	0.15	0.248	0.084	0.023	0.121	-0.048	0.152	0.182	0.097	0.101	0.016	0.092	1	0.15	0.151	0.058
LZ	0.013	0.117		-0.101	-0.414	-0.238	-0.03	0.022	-0.048	-0.017	0.17	-0.178	0.311	-0.135	0.141	0.106	0.124	-0.064	0.289	0.126	-0.034	0.316	0.494	-0.254	0.281	0.32	-0.009	0.369	0.026	0.165	0.409	0.059	0.36	0.009	-0.018	0.195	0.289	0.339	-0.193	0.54	0.142	0.304	0.687	0.355	0.17	0.15	1	0.326	0.788
ATOC	0.057	-0.239		0.032	-0.319	-0.047	-0.139	-0.147	0.437	-0.138	0	0.018	-0.007	0.123	0.193	0.437	0.286	0.35	0.455	0.115	0.063	0.296	0.425	0.125	0.5	0.499	0.315	0.436	0.316	0.345	0.518	0.255	0.574	0.379	0.311	0.314	0.354	0.445	0.183	0.465	0.147	0.514	0.327	0.252	0.293	0.151	0.326	1	0.379
VK	0.085	-0.025		-0.117	-0.341	-0.103	-0.098	-0.082	0.005	-0.017	0.142	-0.184	0.267	-0.221	0.185	0.23	0.237	0.075	0.291	0.23	0.062	0.209	0.423	-0.151	0.509	0.379	0.112	0.389	0.184	0.371	0.506	0.069	0.289	0.191	0.156	0.363	0.385	0.436	0.053	0.529	0.257	0.366	0.513	0.227	0.036	0.058	0.788	0.379	1
CHOLE	-0.523	-0.33		-0.196	0.246	0.044	0.173	0.124	-0.053	-0.044	0.267	0.025	0	0.006	0.207	0.362	0.558	0.533	4.742e-004	-0.186	-0.209	-0.15	-0.024	0.424	0.082	0.097	0.518	0.17	0.519	0.472	0.036	0.668	0.053	0.161	0.414	0.322	0.219	-0.08	0.181	-0.136	0.533	0.194	-0.001	0.058	0.3	0.01	0.034	0.045	-0.073
SFAT	-0.332	-0.376		-0.037	0.398	0.336	0.298	0.166	0.306	-0.21	0.199	0.228	-0.059	0.105	0.23	0.713	0.652	0.861	0.257	0.017	0.072	0.063	0.068	0.827	0.37	0.249	0.751	0.321	0.638	0.689	0.177	0.612	-0.05	0.515	0.677	0.33	0.238	0.212	0.436	0.059	0.51	0.294	-0.215	0.019	0.034	0.045	-0.269	0.096	-0.128
MFAT	-0.29	-0.391		0.059	0.182	0.255	0.21	0.007	0.482	-0.122	0.125	0.148	-0.007	0.098	0.274	0.688	0.672	0.91	0.242	-0.032	0.05	-0.042	0.148	0.511	0.534	0.299	0.681	0.35	0.714	0.751	0.372	0.621	0.024	0.536	0.578	0.502	0.371	0.467	0.478	0.273	0.561	0.309	-0.09	-0.032	0.11	0.067	0.033	0.415	0.217
PFAT	-0.237	-0.259		-0.092	-0.313	0.193	0.016	-0.062	0.272	-0.066	0.068	0.228	0.126	-0.24	0.348	0.423	0.351	0.556	0.233	0.143	0.157	0.104	0.113	0.064	0.518	0.168	0.285	0.229	0.463	0.267	0.304	0.256	0.092	0.434	0.23	0.473	0.349	0.306	0.302	0.27	0.329	0.16	0.137	0.038	0.096	0.023	0.294	0.499	0.418
OMEGA6	-0.218	-0.239		-0.062	-0.322	0.18	-0.042	-0.126	0.313	-0.033	0.009	0.209	0.141	-0.209	0.318	0.375	0.287	0.518	0.228	0.136	0.171	0.063	0.117	0.036	0.526	0.184	0.247	0.215	0.444	0.246	0.322	0.208	0.083	0.429	0.195	0.435	0.318	0.334	0.306	0.286	0.285	0.124	0.073	-0.0002371	0.111	0.026	0.244	0.517	0.39
OMEGA3	-0.235	-0.226		-0.126	-0.275	0.14	0.037	-0.228	0.156	-0.122	0.105	0.169	0.122	-0.126	0.37	0.427	0.316	0.488	0.233	0.161	0.043	0.121	-0.057	0.086	0.372	0.135	0.317	0.203	0.306	0.224	0.258	0.168	0.199	0.447	0.205	0.366	0.354	0.2	0.123	0.198	0.378	0.307	0.126	0.039	-0.005	0.077	0.202	0.429	0.33
EPA	-0.404	-0.361		-0.342	0.154	0.034	0.257	0.214	-0.168	-0.1	0.323	-0.086	0.015	-0.049	0.341	0.47	0.66	0.433	0.215	-0.052	-0.173	0.155	0.093	0.252	0.246	0.305	0.586	0.326	0.482	0.509	0.327	0.615	0.074	0.301	0.381	0.541	0.337	0.085	0.05	0.089	0.656	0.222	0.159	0.047	0.236	0.237	0.269	0.154	0.197
DHA	-0.252	-0.142		-0.25	-0.158	-0.082	0.075	0.005	-0.172	-0.078	0.374	-0.012	0.037	0.129	0.355	0.146	0.313	0.158	0.133	-0.027	-0.18	0.089	0.165	0.058	0.139	0.229	0.283	0.331	0.217	0.157	0.27	0.362	0.245	0.158	0.133	0.326	0.288	0.008	-0.137	0.165	0.353	0.014	0.164	0.162	0.514	0.083	0.378	0.216	0.118
OMEGA6TO3	0.054	-0.036		0.142	-0.055	0.06	-0.052	0.069	0.219	0.127	-0.125	0.074	0.141	-0.074	-0.148	-0.07	-0.033	-0.048	0.057	-0.033	0.095	-0.002	0.277	-0.063	0.113	0.111	-0.088	0.075	0.092	0.045	0.091	0.078	-0.048	-0.077	-0.028	0.034	-0.034	0.236	0.198	0.167	-0.176	-0.233	-0.047	-0.034	0.133	-0.021	0.105	0.075	0.067
VITD	0.042	-0.34		-0.324	-0.09	0.028	-0.026	-0.179	-0.015	-0.233	0.096	0.012	-0.185	0.117	0.267	0.295	0.314	0.232	0.306	-0.082	-0.111	0.199	0.252	0.027	0.395	0.391	0.332	0.385	0.283	0.187	0.5	0.314	0.369	0.486	0.233	0.46	0.399	0.207	0.164	0.249	0.38	0.133	-0.056	0.024	0.243	-0.166	0.04	0.44	0.117
CHOLN	-0.402	-0.498		-0.409	-0.095	2.371e-004	0.06	0.028	-0.046	0.017	0.278	-0.08	0.074	-0.006	0.281	0.468	0.655	0.407	0.3	-0.006	-0.121	0.136	0.403	0.311	0.412	0.513	0.549	0.661	0.566	0.505	0.424	0.632	0.431	0.443	0.494	0.641	0.662	0.149	0.02	0.287	0.659	0.251	0.203	0.224	0.562	0.016	0.337	0.351	0.246
F_TOTAL	0.236	0.013		0.012	-0.131	-0.303	0.075	0.238	-0.116	0.199	0.105	-0.117	-0.222	0.172	-0.096	0.002	-0.072	-0.332	0.316	-0.052	-0.23	0.508	0.519	0.104	0.004	0.36	-0.032	0.465	-0.152	-0.094	0.286	-0.095	0.588	0.131	-0.022	0.007	0.221	0.229	-0.192	0.375	-0.135	-0.002	0.04	0.036	0.323	0.022	0.171	0.061	0.007
F_CITMLB	0.11	-0.016		0.146	0.023	-0.069	0.159	0.2	0.013	0.13	-0.064	-0.101	-0.454	0.044	0.023	0.321	0.116	0.108	0.437	0.034	-0.123	0.554	0.584	0.203	0.23	0.464	0.183	0.467	0.076	0.206	0.443	0.095	0.642	0.337	0.14	0.149	0.31	0.366	0.027	0.436	-0.021	0.314	0.051	0.084	0.308	-0.001	0.07	0.354	0.114
F_OTHER	0.31	0.206		-0.024	-0.137	-0.456	-0.14	0.035	-0.187	0.183	-0.031	-0.203	-0.074	0.037	-0.386	-0.357	-0.299	-0.581	-0.047	0.053	-0.017	0.159	0.198	-0.154	-0.265	0.023	-0.324	0.034	-0.358	-0.275	0.007	-0.348	0.057	-0.27	-0.302	-0.234	-0.126	0.009	-0.359	0.134	-0.3	-0.137	0.061	-0.008	0.125	-0.007	0.188	-0.366	-0.04
F_JUICE	0.263	0.174		0.202	-0.23	0.001	0.029	0.135	0.158	-0.074	0.253	0.104	0.053	0.28	0.265	1.212e-004	-0.199	-0.226	0.232	0.03	-0.12	0.333	0.204	-0.061	0.01	0.22	-0.101	0.258	-0.157	-0.233	0.155	-0.221	0.445	0.075	0.012	-0.122	0.082	0.085	-0.204	0.281	-0.171	-0.064	0.077	-0.019	-0.066	0.157	0.18	0.282	0.131
V_TOTAL	0.032	0.173		0.147	-0.347	-0.214	-0.22	-0.328	0.089	0.188	0	-0.203	0.274	-0.301	0.067	0.107	0.143	0.133	0.133	0.178	0.109	0.037	0.565	-0.12	0.185	0.29	0.067	0.438	0.166	0.327	0.382	0.119	0.322	-0.023	-0.086	0.166	0.33	0.274	-0.248	0.431	0.126	0.419	0.565	0.462	0.419	0.122	0.606	0.304	0.509
V_DRKGR	-0.126	-0.081		-0.078	-0.12	0.085	0.196	0.237	0.043	0.011	0.227	-0.041	0.312	-0.3	0.232	0.287	0.281	0.13	0.344	0.084	-0.073	0.336	0.231	-0.175	0.406	0.248	0.125	0.31	0.253	0.29	0.353	0.113	0.17	0.228	0.069	0.405	0.31	0.433	0.098	0.469	0.255	0.109	0.403	0.144	-0.144	0.027	0.691	0.256	0.753
V_REDOR_TOTAL	-0.08	0.015		-0.167	-0.208	-0.232	-0.198	-0.183	-0.066	0.241	-0.204	-0.366	0.015	-0.243	-0.152	-0.003	-0.031	-0.043	0.011	0.161	0.179	0.048	0.178	-0.184	0.05	0.074	-0.057	-0.005	-0.088	0.043	0.097	0.034	0.063	-0.165	-0.071	-0.007	-0.02	-0.062	-0.105	0.01	-0.0003558	0.423	0.608	0.458	0.156	0.515	0.245	0.271	0.125
V_REDOR_TOMATO	-0.067	-0.015		-0.208	-0.073	-0.082	0.059	0.127	-0.196	0.295	0.017	-0.364	0.186	0.006	0.007	0.092	-0.032	-0.048	0.162	0.109	0.112	0.118	0.148	0.015	0.079	0.182	0.085	0.037	-0.127	0.06	0.207	0.033	-0.104	0.018	0.075	0.001	-0.096	0.044	-0.055	0.104	0.046	0.028	0.154	0.136	0.036	0.878	0.098	-0.012	0.048
V_REDOR_OTHER	-0.059	0.02		0.039	-0.124	-0.29	-0.319	-0.289	0.188	-0.017	-0.091	-0.062	-0.119	-0.204	-0.172	-0.037	-0.03	-0.127	0.099	0.122	0.094	0.133	0.121	-0.204	0.075	0.045	-0.159	0.09	-0.034	0.006	-0.072	-0.001	0.316	-0.095	-0.11	0.066	0.137	-0.129	-0.114	-0.041	-0.012	0.58	0.776	0.72	0.201	-0.109	0.285	0.341	0.122
V_STARCHY_TOTAL	-0.16	-0.165		-0.064	0.025	0.134	-0.036	-0.101	0.072	-0.045	0.129	0.081	0.188	-0.249	0.293	0.374	0.364	0.392	0.247	-0.088	-0.05	-0.049	0.121	0.121	0.361	0.166	0.327	0.307	0.483	0.413	0.185	0.326	0.07	0.365	0.156	0.478	0.371	0.165	0.228	0.113	0.445	0.194	0.081	0.214	0.023	-0.2	0.079	0.124	0.248
V_STARCHY_POTATO	-0.15	-0.139		-0.045	0.045	0.095	-0.08	-0.105	0.101	-0.034	0.054	0.093	0.158	-0.243	0.24	0.345	0.3	0.329	0.275	-0.118	-0.073	-0.015	0.08	0.074	0.312	0.126	0.254	0.246	0.454	0.345	0.115	0.276	0.078	0.349	0.118	0.421	0.329	0.112	0.223	0.042	0.39	0.19	0.077	0.215	-0.043	-0.246	0.054	0.097	0.208
V_STARCHY_OTHER	-0.078	0.092		0.113	0.254	0.125	0.166	0.177	-0.16	-0.053	0.318	-0.104	-0.053	-0.126	0.08	0.104	0.225	0.243	-0.095	0.113	-0.072	-0.054	0.097	0.136	0.005	0.055	0.223	0.157	0.22	0.291	0.151	0.207	-0.022	-0.078	0.005	0.17	0.034	-0.088	-0.049	0.019	0.209	0.107	0.184	0.291	0.269	0.048	0.018	0.071	-0.042
V_OTHER	0.156	0.31		0.228	-0.309	-0.2	-0.155	-0.202	-0.052	0.119	0.133	-0.108	0.159	-0.049	0.052	-0.136	-0.022	-0.075	-0.095	0.312	0.165	-0.054	0.418	-0.106	-0.123	0.154	-0.087	0.3	-0.061	0.088	0.219	-0.098	0.197	-0.24	-0.108	-0.079	0.17	0.014	-0.535	0.293	-0.015	0.204	0.364	0.331	0.383	0.039	0.498	0.046	0.339
V_LEGUMES	0.12	0.14		-0.05	-0.146	-0.02	-0.073	0.089	-0.202	0.213	0.045	-0.395	0.157	0.004	0.042	-0.004	0.012	-0.202	0.121	0.264	0.257	0.182	0.349	-0.119	0.173	0.317	0.042	0.231	-0.08	-0.024	0.382	-0.117	0.009	-0.059	0.036	0.092	0.213	0.083	-0.293	0.25	0.011	-0.032	0.147	-0.109	0.293	0.402	0.35	0.07	0.325
G_TOTAL	-0.222	-0.264		-0.171	-0.008	0.354	-0.021	-0.003	0.311	-0.116	-0.057	0.105	0.2	-0.018	0.141	0.334	0.171	0.279	0.386	-0.162	0.218	0.092	0.246	0.205	0.509	0.292	0.251	0.213	0.35	0.246	0.145	0.373	-0.176	0.403	0.413	0.253	0.095	0.411	0.579	0.253	0.153	-0.151	-0.145	0.059	-0.128	0.128	-0.02	0.073	0.051
G_WHOLE	0.184	0.026		-0.101	-0.086	-0.101	-0.026	0.021	-0.069	0.296	-0.075	-0.329	-0.146	0.047	-0.093	0.024	-0.161	-0.092	0.041	0.147	0.389	0.004	0.351	0.116	-0.031	0.178	-0.063	0.074	-0.121	-0.102	0.058	-0.068	0.047	-0.057	0.091	-0.137	0.047	-0.014	-0.273	0.235	-0.287	-0.122	-0.13	-0.076	0.142	0.167	-0.005	-0.157	-0.017
G_REFINED	-0.316	-0.31		-0.185	0.056	0.399	-0.019	0.022	0.368	-0.21	-0.074	0.215	0.089	0.068	0.215	0.361	0.262	0.394	0.335	-0.19	0.027	0.053	0.08	0.256	0.559	0.242	0.34	0.178	0.464	0.311	0.161	0.428	-0.191	0.492	0.454	0.337	0.066	0.394	0.767	0.116	0.316	-0.081	-0.172	0.055	-0.108	0.145	-0.133	0.245	-0.009
PF_TOTAL	-0.372	-0.467		-0.373	0.026	0.083	0.034	-0.043	0.061	0.011	0.159	-0.092	0.089	-0.178	0.237	0.486	0.782	0.464	0.24	-0.065	-0.096	0.056	0.257	0.109	0.466	0.454	0.556	0.572	0.691	0.619	0.448	0.664	0.212	0.468	0.454	0.828	0.717	0.208	0.121	0.225	0.776	0.123	0.2	0.142	0.295	-0.001	0.369	0.257	0.411
PF_MPS_TOTAL	-0.498	-0.483		-0.411	0.045	0.181	0.098	0.065	-0.076	-0.006	0.196	-0.025	0.163	-0.277	0.267	0.508	0.775	0.434	0.266	-0.005	-0.064	0.12	0.159	0.16	0.392	0.378	0.552	0.524	0.639	0.585	0.303	0.647	0.152	0.414	0.458	0.774	0.648	0.115	0.109	0.122	0.764	0.125	0.2	0.134	0.215	0.017	0.296	0.137	0.329
PF_MEAT	-0.395	-0.246		-0.332	-0.156	0.025	0.018	0.057	-0.011	-0.21	-0.065	0.168	0.14	-0.311	0.257	0.343	0.497	0.421	0.092	0.061	-0.017	-0.053	0.237	0.133	0.39	0.246	0.298	0.376	0.467	0.615	0.175	0.454	-0.002	0.298	0.268	0.485	0.265	0.249	0.243	0.244	0.643	0.308	0.328	0.204	0.12	0.005	0.338	0.081	0.402
PF_CUREDMEAT	-0.257	-0.167		-0.075	0.102	0.103	0.063	-0.017	0.082	0.156	-0.059	0.13	0.104	-0.278	-0.096	0.231	0.238	0.293	0.01	0.279	0.17	0.089	-0.097	0.198	0.16	0.02	0.128	0.116	0.313	0.141	-0.05	0.016	-0.141	0.224	0.14	0.237	0.177	0.003	-0.006	-0.039	0.153	-0.16	-0.133	-0.158	-0.076	0.074	-0.178	-0.092	-0.01
PF_ORGAN	0.125	-0.154		-0.203	-0.057	0.031	-0.04		0.136	0.108	-0.12	-0.088	-0.066	0.317	-0.066	-0.062	-0.062	-0.125	0.016	0.201	0.25	-0.047	0.14	0	0	0.125	-0.031	0.031	-0.078	-0.078	0.156	-0.031	-0.094	-0.125	0.078	-0.031	-0.062	0.125	-0.078	0.172	-0.109	-0.187	-0.109	-0.125	0.031	0.25	0.047	0.125	-0.094
PF_POULT	-0.201	-0.331		-0.196	0.079	0.081	-0.092	-0.075	-0.048	-0.041	0.166	-0.026	0.156	-0.194	-0.101	0.172	0.456	0.032	0.113	0.02	0.07	0.037	-0.097	-0.064	0.131	0.149	0.208	0.136	0.316	0.199	0.091	0.267	0.046	0.099	0.292	0.511	0.446	-0.032	0.001	-0.071	0.343	-0.002	0.095	0.012	-0.013	-0.17	0.25	0.025	0.28
PF_SEAFD_HI	-0.088	-0.123		-0.298	-0.25	-0.037	-0.023	-0.091	-0.173	-0.186	0.162	-0.067	0.231	-0.043	0.248	0.205	0.281	0.075	0.269	-0.046	-0.011	0.18	0.307	-0.177	0.268	0.396	0.256	0.344	0.197	0.116	0.416	0.35	0.101	0.271	0.141	0.427	0.293	0.192	-0.002	0.296	0.374	-0.023	0.179	0.14	0.274	0.33	0.37	0.218	0.187
PF_SEAFD_LOW	-0.366	-0.095		-0.129	-0.202	0.14	0.029	0.057	-0.021	-0.052	0.035	0.115	0.277	-0.029	0.484	0.309	0.294	0.342	0.233	-0.018	-0.15	0.041	0.36	0.125	0.184	0.346	0.329	0.483	0.4	0.288	0.232	0.437	0.25	0.276	0.18	0.253	0.268	0.088	-0.002	0.202	0.428	0.109	0.081	0.153	0.447	0.175	0.122	0.346	-0.031
PF_EGGS	-0.043	-0.112		-0.251	-0.157	-0.201	-0.157	-0.227	-0.061	-0.144	0.167	0.126	-0.037	0.2	0.007	-0.146	-0.126	-0.149	0.067	-0.022	-0.003	0.033	-0.094	-0.113	0.062	-0.027	-0.115	-0.093	-0.091	-0.226	0.007	0.017	0.007	0.031	-0.014	0.016	-0.102	-0.056	0.083	-0.044	-0.042	-0.163	-0.027	0.07	0.132	-0.056	0.123	-0.007	-0.038
PF_SOY	0.062	-0.346		-0.238	0.276	-0.121	-0.042	-0.174	0.037	-0.058	0.066	-0.273	-0.046	0.06	-0.206	0.179	0.331	0.032	0.164	0.01	-0.118	0.101	-0.07	0.157	0.33	0.19	0.31	0.124	0.177	0.242	0.218	0.207	-0.059	0.355	0.25	0.346	0.267	-0.007	0.194	-0.152	0.336	0.083	-0.075	-0.019	0.084	-0.042	-0.175	0.036	0.059
PF_NUTSDS	0.289	-0.106		-0.07	-0.243	0.007	0.106	0.164	0.263	0.09	0.061	-0.131	-0.117	0.213	0.26	0.283	0.264	0.232	0.211	0.095	0.167	0.183	0.468	0.149	0.387	0.445	0.266	0.405	0.164	0.291	0.588	0.083	0.252	0.32	0.297	0.28	0.349	0.425	-0.018	0.565	0.114	0.067	0.056	-0.086	0.198	0.304	0.38	0.433	0.486
PF_LEGUMES	0.12	0.14		-0.05	-0.146	-0.02	-0.073	0.089	-0.202	0.213	0.045	-0.395	0.157	0.004	0.042	-0.004	0.012	-0.202	0.121	0.264	0.257	0.182	0.349	-0.119	0.173	0.317	0.042	0.231	-0.08	-0.024	0.382	-0.117	0.009	-0.059	0.036	0.092	0.213	0.083	-0.293	0.25	0.011	-0.032	0.147	-0.109	0.293	0.402	0.35	0.07	0.325
D_TOTAL	-0.063	-0.211		0.072	0.413	0.217	0.288	0.205	0.24	-0.166	0.221	0.123	-0.085	0.338	-0.074	0.405	0.294	0.484	0.067	0.011	-0.027	0.047	-0.073	0.868	0.078	0.063	0.506	0.061	0.252	0.295	0.006	0.243	-0.105	0.24	0.525	-0.05	-0.026	0.083	0.258	-0.068	0.136	0.087	-0.41	-0.218	-0.168	0.164	-0.38	-0.088	-0.29
D_MILK	-0.135	-0.361		-0.213	0.175	0.159	0.153	0.217	-0.002	-0.025	0.278	0.022	0.1	0.289	0.133	0.245	0.179	0.019	0.381	-0.055	-0.246	0.278	0.213	0.443	0.33	0.343	0.293	0.384	0.226	0.154	0.215	0.185	0.2	0.391	0.4	0.206	0.189	0.217	0.232	0.159	0.219	-0.085	-0.287	-0.109	0.09	0.018	-0.139	0.087	-0.036
D_YOGURT	0.038	0.223		0.105	0.103	0.098	0.491	0.664	-0.403	-0.05	0.431	0.19	-0.158	0.266	0.321	0.015	-0.131	0.044	0.089	-0.081	-0.159	0.242	-0.045	0.229	-0.007	-0.124	0.005	-0.077	-0.226	-0.151	-0.044	-0.18	0.026	0.066	0.033	-0.158	-0.158	-0.056	0.05	0.025	-0.105	-0.113	-0.102	0.069	-0.104	-0.019	0.05	-0.112	0.037
D_CHEESE	0.115	-0.175		0.043	0.289	0.111	-0.023	-0.241	0.458	-0.236	-0.127	0.131	-0.18	0.118	-0.255	0.348	0.194	0.473	0.002	0.125	0.292	-0.043	-0.072	0.624	0.094	-0.039	0.319	-0.091	0.222	0.218	-0.05	0.19	-0.254	0.172	0.343	-0.026	-0.075	0.055	0.268	-0.116	-0.005	0.094	-0.281	-0.19	-0.21	0.091	-0.326	-0.123	-0.229
OILS	0.021	-0.132		0.012	-0.338	0.075	-0.132	-0.153	0.363	-0.233	0.045	0.258	0.141	0.166	0.207	0.258	0.168	0.401	0.159	0.073	0.203	-0.011	0.009	0.044	0.44	0.143	0.16	0.107	0.227	0.142	0.267	0.061	0.02	0.386	0.239	0.306	0.195	0.238	0.278	0.201	0.217	0.106	0.075	0.059	0.085	0.215	0.24	0.477	0.328
SOLID_FATS	-0.26	-0.213		0.057	0.389	0.382	0.24	0.146	0.295	-0.227	0.034	0.283	-0.081	0.068	0.215	0.573	0.44	0.759	0.177	0.009	0.094	0.029	-0.025	0.672	0.251	0.138	0.586	0.167	0.521	0.503	0.071	0.437	-0.106	0.385	0.478	0.122	0.081	0.137	0.369	-0.021	0.315	0.17	-0.342	-0.139	-0.138	-0.114	-0.419	0.041	-0.235
ADD_SUGARS	-0.011	-0.188		-0.065	0.12	0.138	0.227	0.115	0.187	-0.161	0.204	0.006	-0.104	-0.037	0.133	0.616	0.264	0.323	0.73	0.232	0.165	0.769	0.226	0.179	0.518	0.402	0.363	0.259	0.225	0.229	0.451	0.202	0.242	0.485	0.34	0.26	0.194	0.412	0.28	0.373	0.069	0.258	0.156	0.119	-0.249	0.141	0.252	0.35	0.347
A_DRINKS	0.238	0.143		0.147	-0.25	-0.112	-0.277	-0.312	0.188	0.021	-0.165	-0.055	-0.057	-0.189	-0.237	0.12	-0.096	0.031	0.007	0.917	0.616	0.138	0.206	0.086	-0.037	0.112	-0.095	0.13	-0.005	-0.04	0.078	-0.251	0.019	-0.122	0.006	-0.099	0.039	-0.083	-0.342	0.145	-0.197	0.152	0.14	0.019	0.153	0.144	0.124	0.15	0.204
PROTKCAL	-0.372	-0.356		-0.366	-0.035	-0.051	-0.084	-0.034	-0.218	-0.011	0.04	-0.037	0.237	-0.105	0.044	0.067	0.606	0.217	-0.267	-0.22	-0.196	-0.449	-0.11	0.108	0.064	0.104	0.376	0.166	0.418	0.445	0.022	0.492	-0.104	0.066	0.312	0.481	0.393	-0.152	0.021	-0.208	0.671	0.097	0.057	0.026	0.266	-0.039	0.068	-0.037	0.096
CARBKCAL	0.161	0.112		-0.073	-0.015	-0.07	-0.008	-0.013	-0.048	0.072	-0.142	-0.191	-0.118	0.043	-0.185	-0.087	-0.336	-0.514	0.493	-0.108	-0.115	0.62	0.356	-0.231	0.168	0.253	-0.233	0.124	-0.327	-0.319	0.184	-0.205	0.264	0.111	-0.161	-0.126	-0.036	0.324	0.055	0.304	-0.364	-0.12	0.062	0.07	-0.123	0.045	0.129	-0.019	-0.022
TFATKCAL	-0.251	0.127		0.11	-0.003	0.131	0.12	0.134	-0.037	-0.138	-0.006	0.344	0.089	0.068	0.326	-0.168	0.079	0.405	-0.587	-0.204	-0.099	-0.635	-0.428	0.084	-0.199	-0.449	0.036	-0.358	0.087	0.122	-0.29	0.042	-0.398	-0.213	-0.07	-0.16	-0.279	-0.248	0.077	-0.347	0.215	0.062	-0.078	-0.139	0.03	-0.071	-0.153	-0.042	-0.153
SUGRG1000	0.088	0.168		-0.015	0.042	-0.108	0.221	0.229	-0.232	0.039	0.051	-0.123	-0.163	-0.037	-0.148	-0.022	-0.262	-0.409	0.469	0.026	-0.227	0.812	0.28	-0.176	0.092	0.169	-0.211	0.115	-0.32	-0.309	0.175	-0.257	0.329	0.099	-0.174	-0.161	-0.068	0.227	-0.05	0.264	-0.308	-0.055	0.146	0.046	-0.149	-0.001	0.234	-0.031	0.064
FIBEG1000	0.388	0.376		0.042	-0.405	-0.331	-0.284	-0.136	-0.157	0.285	-0.335	-0.317	0.007	-0.108	-0.17	-0.381	-0.367	-0.453	-0.078	0.022	0.101	0.02	0.646	-0.319	-0.071	0.185	-0.376	0.206	-0.304	-0.205	0.246	-0.314	0.219	-0.277	-0.389	-0.218	0.014	0.154	-0.363	0.377	-0.345	-0.014	0.236	0.105	0.419	0.016	0.374	0.02	0.201
CALCG1000	-0.053	0.071		0.088	0.209	0.049	0.195	0.372	-0.067	-0.017	0.034	0.172	-0.133	0.289	0	-0.085	0.04	0.152	-0.347	-0.105	-0.153	-0.301	-0.133	0.641	-0.17	-0.187	0.165	-0.141	0.009	0.116	-0.242	-0.022	-0.275	-0.104	0.174	-0.265	-0.273	-0.147	0.123	-0.249	0.014	0.017	-0.323	-0.168	0.113	0.061	-0.407	-0.214	-0.401
IRONG1000	-0.003	0.018		-0.312	-0.318	-0.222	-0.482	-0.405	-0.001	0.044	-0.301	-0.181	0.118	-0.092	0.107	-0.324	-0.101	-0.215	-0.203	-0.032	0.146	-0.399	0.035	-0.351	0.323	0.046	-0.218	-0.035	-0.07	0.086	0.127	-0.146	-0.108	-0.034	-0.148	0.119	0.033	0.074	0.035	0.058	0.106	0.096	0.217	-0.002	0.277	-0.003	0.173	0.184	0.362
MAGNG1000	0.204	0.097		-0.216	-0.275	-0.278	-0.359	-0.263	-0.244	0.266	-0.267	-0.455	0.015	0.117	-0.207	-0.259	-0.082	-0.477	0.039	-0.019	0.062	-0.0002371	0.502	-0.271	0.099	0.497	-0.104	0.321	-0.147	-0.063	0.428	-0.153	0.274	-0.045	-0.046	0.094	0.326	0.106	-0.422	0.332	-0.019	-0.02	0.075	0.029	0.401	0.161	0.235	0.094	0.163
PHOSG1000	-0.102	-0.091		-0.154	0.167	-0.005	0.04	0.08	-0.229	0.039	0.057	-0.16	0.022	0.307	0.044	-0.054	0.342	0.162	-0.356	-0.403	-0.265	-0.498	-0.175	0.315	-0.092	0.038	0.408	-0.01	0.141	0.277	0.079	0.277	-0.195	-0.011	0.223	0.12	0.131	-0.153	-0.002	-0.24	0.404	-0.005	-0.28	-0.173	0.21	0.17	-0.24	-0.161	-0.224
POTAG1000	0.065	0.122		-0.093	-0.414	-0.234	-0.167	-0.046	-0.293	0.382	-0.074	-0.258	0.185	0.025	-0.037	-0.309	-0.098	-0.438	-0.093	-0.021	-0.169	-0.065	0.438	-0.212	-0.107	0.257	-0.175	0.384	-0.159	-0.085	0.19	-0.161	0.295	-0.133	-0.158	0.016	0.288	0.044	-0.477	0.276	0.033	-0.089	0.122	0.077	0.434	0.126	0.29	-0.073	0.145
SODIG1000	-0.389	0.01		-0.215	-0.06	-0.042	-0.411	-0.28	-0.001	0.039	-0.244	-0.012	0.17	-0.264	0.03	-0.183	0.237	0.131	-0.422	-0.124	-0.04	-0.569	-0.163	-0.064	0.051	-0.096	0.047	-0.048	0.445	0.202	-0.151	0.198	-0.336	-0.109	0.044	0.205	0.081	-0.268	0.039	-0.354	0.394	-0.063	0.026	-0.027	0.236	-0.145	-0.073	-0.005	-0.045
ZINCG1000	-0.223	-0.084		-0.18	0.044	-0.014	-0.239	-0.185	-0.021	-0.014	-0.15	-0.163	0.156	-0.117	0.052	0.084	0.452	0.279	-0.202	-0.049	0.018	-0.481	0.133	0.19	0.268	0.211	0.342	0.214	0.382	0.689	0.225	0.346	-0.134	-0.001	0.256	0.294	0.236	0.125	0.144	0.044	0.54	0.418	0.203	0.134	0.269	-0.008	0.134	0.036	0.301
COPPG1000	0.308	0.16		-0.134	-0.228	-0.277	-0.196	-0.208	-0.225	0.302	-0.176	-0.504	-0.041	0.135	-0.096	-0.218	-0.094	-0.341	0.087	-0.072	-0.048	0.1	0.506	-0.298	0.214	0.424	-0.067	0.283	-0.217	0.003	0.64	-0.194	0.334	0.013	-0.139	0.072	0.274	0.3	-0.262	0.439	-0.038	0.05	0.12	-0.021	0.363	0.201	0.383	0.216	0.374
SELEG1000	-0.323	-0.279		-0.248	0.065	-0.01	-0.056	-0.095	-0.058	-0.078	-0.028	0.049	0.052	0.006	0.067	-0.011	0.325	0.165	-0.225	-0.341	-0.096	-0.483	-0.071	0.008	-0.045	0.008	0.235	-0.006	0.314	0.222	-0.133	0.592	-0.23	-0.038	0.172	0.291	0.097	-0.094	0.217	-0.196	0.374	-0.127	-0.079	0.084	0.228	-0.092	-0.075	-0.109	-0.196
VCG1000	0.138	-0.056		0.038	-0.318	-0.352	-0.052	-0.056	-0.131	0.199	0.04	-0.148	-0.044	0.117	-0.022	-0.049	-0.07	-0.271	0.255	-0.201	-0.346	0.323	0.406	-0.138	0.004	0.299	-0.089	0.396	-0.242	-0.066	0.299	-0.091	0.895	0.065	-0.165	0.05	0.376	0.163	-0.344	0.335	-0.077	0.274	0.261	0.111	0.366	-0.067	0.328	0.394	0.206
VB1G1000	0.011	-0.234		-0.308	0.016	0.008	0.014	-0.075	-0.088	0.053	-0.176	0.028	-0.307	0.265	0.074	-0.167	-0.113	-0.2	-0.008	-0.316	-0.11	-0.073	-0.18	-0.09	0.13	-0.04	-0.089	-0.095	-0.162	-0.295	-0.089	-0.065	-0.112	0.366	-0.022	0.166	0.109	-0.088	0.12	-0.161	0.02	-0.453	-0.491	-0.279	0.119	-0.14	-0.439	-0.208	-0.333
VB2G1000	-0.009	-0.168		-0.237	0.044	0.205	-0.174	-0.142	-0.028	-0.15	0.017	0.04	-0.067	0.329	-0.041	-0.201	0.071	-0.157	-0.299	0.022	0.207	-0.415	-0.154	0.111	-0.011	0.037	0.026	-0.076	0.005	-0.099	-0.171	0.041	-0.324	-0.017	0.375	0.099	0.1	-0.257	-0.027	-0.216	0.117	-0.223	-0.245	0.001	0.044	0.008	-0.28	-0.186	-0.213
NIACG1000	-0.229	-0.427		-0.438	-0.152	-0.058	-0.201	-0.173	-0.193	0.116	-0.051	-0.098	0.118	-0.16	0.037	0.046	0.431	-0.017	0.031	-0.195	-0.08	-0.193	0.084	-0.22	0.316	0.262	0.185	0.285	0.299	0.249	0.226	0.368	0.068	0.272	0.191	0.709	0.571	0.045	0.124	-0.005	0.56	-0.058	0.085	0.087	0.3	-0.042	0.169	0.043	0.277
VB6G1000	-0.026	-0.185		-0.232	-0.258	-0.139	-0.237	-0.311	-0.157	0.324	-0.079	-0.317	0.104	-0.043	-0.063	-0.076	0.238	-0.22	0.004	-0.16	-0.065	-0.127	0.285	-0.208	0.156	0.337	0.094	0.407	0.043	0.1	0.292	0.102	0.331	0.132	0.076	0.418	0.679	0.102	-0.267	0.202	0.299	0.094	0.164	0.126	0.375	-0.031	0.25	0.031	0.251
FOLAG1000	0.232	0.163		0.163	-0.165	0.002	-0.016	-0.08	-0.045	0.282	-0.142	-0.111	-0.044	0.098	-0.126	-0.401	-0.439	-0.435	-0.023	-0.13	-0.01	-0.019	0.247	-0.323	0.087	0.017	-0.359	-0.023	-0.416	-0.261	0.151	-0.362	0.103	-0.163	-0.338	-0.21	-0.083	0.485	0.094	0.413	-0.473	-0.142	-0.069	-0.042	0.098	-0.168	0.093	-0.007	0.12
FAG1000	-0.077	-0.163		0.075	0.382	0.277	0.08	0.095	0.176	-0.055	-0.034	0.166	-0.185	0.018	-0.074	0.062	0.016	0.139	0.077	-0.353	-0.187	-0.048	-0.224	0.171	0.261	-0.184	0.106	-0.224	0.159	0.08	-0.11	0.169	-0.288	0.187	0.128	0.102	-0.176	0.241	0.874	-0.225	0	-0.071	-0.264	-0.004	-0.267	-0.211	-0.385	-0.068	-0.142
FFG1000	0.281	0.259		0.06	-0.46	-0.107	-0.034	-0.054	-0.263	0.26	-0.13	-0.129	0.126	-0.055	-0.044	-0.491	-0.43	-0.483	-0.151	0.002	0.042	-0.032	0.396	-0.49	-0.093	0.05	-0.463	0.079	-0.474	-0.311	0.206	-0.43	0.222	-0.31	-0.459	-0.244	-0.041	0.299	-0.326	0.494	-0.43	-0.164	0.115	-0.007	0.233	-0.11	0.358	0.044	0.239
VB12G1000	-0.508	-0.305		-0.463	-0.059	0.012	-0.146	-0.079	-0.203	-0.089	0.037	0.049	0.244	-0.012	0.248	0.085	0.516	0.258	-0.168	-0.252	-0.226	-0.409	-0.129	0.061	0.188	0.161	0.349	0.213	0.448	0.398	0.078	0.458	-0.103	0.218	0.306	0.518	0.363	-0.195	0.045	-0.204	0.807	0.073	0.083	0.118	0.222	0.105	0.061	-0.018	0.064
VARAG1000	0.044	0.274		0.18	-0.106	-0.386	-0.333	-0.197	0.061	0.094	-0.261	-0.166	-0.089	-0.025	-0.17	-0.251	-0.172	-0.152	-0.211	-0.092	-0.074	-0.197	-0.058	-0.148	-0.095	-0.166	-0.207	-0.165	-0.225	0.058	-0.115	-0.246	0.153	-0.318	-0.275	-0.267	-0.102	-0.119	-0.141	-0.16	-0.069	0.73	0.619	0.412	0.143	-0.063	0.187	0.196	0.131
BCARG1000	0.072	0.325		0.064	-0.246	-0.328	-0.294	-0.201	0.004	0	-0.113	-0.154	0.104	-0.228	-0.141	-0.326	-0.243	-0.379	-0.116	0.09	-0.014	0.014	0.067	-0.501	-0.078	-0.127	-0.42	-0.074	-0.305	-0.115	-0.125	-0.264	0.134	-0.389	-0.378	-0.151	-0.082	-0.146	-0.278	-0.015	-0.114	0.462	0.933	0.659	0.009	0.053	0.561	0.144	0.361
ACARG1000	0.012	0.173		0.17	-0.086	-0.058	-0.147	-0.116	0.063	-0.006	0.085	0.025	0.052	-0.006	-0.096	-0.116	-0.08	-0.158	0.057	0.029	-0.095	0.041	0.109	-0.238	-0.022	0.016	-0.152	0.086	-0.077	0.009	-0.07	-0.019	0.142	-0.174	-0.096	0.002	0.049	-0.089	-0.064	-0.012	0.012	0.43	0.74	0.963	-0.038	0.025	0.328	0.14	0.158
CRYPG1000	-0.116	0.056		-0.083	-0.392	-0.424	-0.279	-0.121	-0.219	0.41	-0.182	-0.271	-0.059	-0.074	0.007	-0.135	-0.007	-0.064	-0.078	0.093	0.053	-0.148	0.413	-0.004	0.046	0.179	-0.028	0.312	0.025	0.098	0.209	0.036	0.265	-0.042	-0.168	0.076	0.216	0.044	-0.238	0.175	0.059	0.093	0.07	-0.005	0.952	0.064	0.173	0.153	0.026
LYCOG1000	-0.071	0.015		-0.195	-0.112	-0.132	0.025	0.159	-0.101	0.277	-0.023	-0.339	0.185	0.16	-0.007	0.082	2.374e-004	-0.042	0.113	0.059	0.048	0.101	0.12	0.099	0.078	0.211	0.119	0.049	-0.097	0.039	0.235	-0.027	-0.089	0.056	0.152	-0.015	-0.058	0.069	-0.09	0.104	0.1	0.033	0.094	-0.01	0.048	0.978	0.125	0.052	0.026
LZG1000	0.114	0.295		-0.04	-0.479	-0.358	-0.091	-0.028	-0.193	0.061	0.074	-0.178	0.207	-0.055	0.059	-0.319	-0.234	-0.391	-0.026	0.037	-0.083	0.086	0.263	-0.538	-0.014	-0.001	-0.378	0.032	-0.321	-0.201	0.124	-0.22	0.179	-0.285	-0.351	-0.078	0.006	0.097	-0.333	0.308	-0.123	0.085	0.621	0.298	0.18	0.077	0.873	0.124	0.59
ATOCG1000	0.194	0.193		0.12	-0.454	-0.206	-0.344	-0.239	0.155	-0.061	-0.105	0.068	0.093	0.166	0.111	-0.377	-0.262	-0.244	-0.176	-0.126	-0.113	-0.192	0.023	-0.314	0.046	-0.041	-0.295	-0.067	-0.24	-0.187	0.091	-0.31	0.242	-0.142	-0.23	-0.138	-0.073	0.022	-0.065	0.041	-0.142	0.183	0.279	0.122	0.252	0.065	0.201	0.567	0.164
VKG1000	0.155	0.213		2.371e-004	-0.401	-0.171	-0.182	-0.167	-0.146	0.028	0.051	-0.197	0.23	-0.252	0.111	-0.207	-0.118	-0.252	-0.052	0.167	0.027	-0.053	0.233	-0.445	0.188	0.053	-0.267	0.075	-0.138	0.028	0.217	-0.201	0.155	-0.169	-0.183	0.064	0.122	0.207	-0.089	0.321	-0.014	0.172	0.457	0.141	0.05	-0.128	0.711	0.204	0.861
CHOLEG1000	-0.45	-0.071		-0.231	0.02	-0.087	0.034	0.162	-0.299	0	0.17	0.123	0.148	0.037	0.237	-0.095	0.251	0.172	-0.319	-0.31	-0.32	-0.411	-0.248	0.154	-0.179	-0.196	0.166	-0.09	0.199	0.164	-0.223	0.327	-0.151	-0.124	0.087	0.07	-0.034	-0.348	0.016	-0.379	0.404	0.006	0.015	0.037	0.277	0.005	0.028	-0.206	-0.15
VITDG1000	0.16	-0.097		-0.269	-0.083	-0.184	-0.104	-0.135	-0.181	-0.161	-0.017	-0.037	-0.274	0.203	0.118	-0.127	-0.011	-0.07	-0.044	-0.212	-0.218	-0.038	0.039	-0.165	0.095	0.066	-0.012	0.045	-0.021	-0.121	0.214	0.01	0.18	0.17	-0.083	0.144	0.094	-0.064	0.002	-0.023	0.144	-0.028	-0.105	-0.061	0.244	-0.256	-0.066	0.219	-0.064
CHOLNG1000	-0.198	-0.03		-0.248	-0.249	-0.133	-0.159	-0.026	-0.334	0.061	0.13	-0.012	0.207	0.025	0.215	-0.218	0.166	-0.095	-0.209	-0.212	-0.224	-0.296	0.149	-0.119	-0.045	0.068	0.021	0.216	0.111	0.069	0.057	0.194	0.124	-0.114	-0.009	0.193	0.235	-0.214	-0.184	-0.071	0.334	0.007	0.211	0.208	0.546	-0.097	0.296	0.006	0.091
SFATKCAL	-0.25	-0.01		0.021	0.299	0.242	0.183	0.2	-0.021	-0.205	0.051	0.307	0.037	0.16	0.163	0.021	0.192	0.455	-0.396	-0.158	-0.046	-0.461	-0.347	0.501	-0.12	-0.324	0.237	-0.243	0.176	0.234	-0.323	0.176	-0.455	-0.05	0.227	-0.174	-0.263	-0.25	0.217	-0.408	0.212	0.018	-0.3	-0.142	-0.022	-0.085	-0.436	-0.257	-0.386
MFATKCAL	-0.119	0.076		0.226	-0.008	0.114	-0.004	-0.007	0.156	-0.136	0.017	0.277	0.056	0.141	0.237	-0.164	0.085	0.347	-0.462	-0.161	-0.05	-0.628	-0.291	-0.093	-0.001	-0.312	-0.027	-0.227	0.147	0.204	-0.129	0.061	-0.287	-0.126	-0.038	0.03	-0.11	-0.035	0.177	-0.165	0.213	0.015	-0.04	-0.051	0.088	-0.195	-0.013	0.121	0.09
PFATKCAL	-0.145	0.178		0.041	-0.429	0.05	-0.175	-0.136	0.038	-0.061	-0.085	0.326	0.274	-0.181	0.259	-0.267	-0.151	0.049	-0.276	-0.035	-0.011	-0.304	-0.201	-0.376	0.087	-0.285	-0.281	-0.209	0.011	-0.189	-0.124	-0.204	-0.187	-0.09	-0.283	0.031	-0.072	-0.093	0.054	-0.099	0.053	-0.087	0.194	0.042	0.037	-0.105	0.258	0.166	0.236
SWEETSMD	-0.097	0.362		0.271	0.102	0	-0.132	-0.163	0.063	-0.035	-0.298	0.054	-0.089	-0.089	0.084	-0.305	-0.144	0.122	-0.526	-0.101	-0.033	-0.532	-0.299	-0.249	-0.244	-0.371	-0.183	-0.338	0.017	-0.028	-0.266	-0.089	-0.36	-0.249	-0.305	-0.233	-0.294	-0.194	-0.006	-0.31	-0.017	-0.055	-0.105	-0.133	0.127	-0.161	-0.282	-0.028	-0.244
VEGMD	0.033	0.27		0.17	-0.333	-0.178	0.015	0.051	-0.061	0.084	0.057	-0.016	0.538	-0.208	0.075	-0.126	-0.155	-0.17	0.067	0.139	0.007	0.096	0.118	-0.341	0.03	0.007	-0.23	0.015	-0.185	-0.015	0.104	-0.274	0.104	-0.185	-0.267	-0.163	-0.067	0.259	-0.185	0.326	-0.148	0.163	0.4	0.111	-0.067	0.074	0.592	0.178	0.555
POULTRYMD	0.198	-0.017		-0.112	-0.263	-0.177	-0.17	-0.013	-0.34	0.231	0	-0.145	0.144	0.008	-0.224	-0.383	-0.142	-0.543	-0.206	0	-0.03	-0.112	-0.077	-0.271	-0.295	-0.094	-0.265	-0.124	-0.301	-0.348	-0.106	-0.254	0.077	-0.354	-0.147	-0.059	0.059	-0.171	-0.283	-0.124	-0.242	-0.236	-0.041	-0.177	0.094	-0.024	0.142	-0.059	0.1
REDPROMEATTOT	-0.489	-0.379		-0.322	0.005	0.127	0.034	-0.011	0.127	-0.074	-0.04	0.113	0.136	-0.427	0.174	0.501	0.591	0.53	0.215	0.174	0.107	0.07	0.141	0.174	0.438	0.263	0.388	0.407	0.634	0.629	0.169	0.501	-0.065	0.421	0.322	0.596	0.36	0.239	0.238	0.197	0.633	0.172	0.19	0.124	0.071	-0.005	0.173	0.027	0.294
SEAFDTOTAL	-0.256	-0.088		-0.238	-0.211	0.151	0.135	0.117	-0.178	-0.112	0.218	0.034	0.216	0.064	0.571	0.266	0.331	0.238	0.232	-0.096	-0.161	0.116	0.306	-0.002	0.22	0.397	0.368	0.465	0.28	0.207	0.379	0.404	0.214	0.317	0.205	0.357	0.335	0.115	-0.065	0.275	0.481	0.008	0.095	0.124	0.346	0.293	0.244	0.274	0.089
OLIVEMAIN	0.024	-0.056		-0.351	-0.182	-0.016	0.14	0.119	-0.271	0.181	-0.125	-0.197	0.105	0.224	0.105	-0.092	-0.2	-0.168	0.027	-0.184	-0.114	0.027	-0.092	0.108	0	-0.027	-0.022	-0.119	-0.319	-0.238	0.032	-0.195	-0.076	0.162	-0.005	-0.222	-0.114	0.011	-0.032	0.011	-0.108	-0.406	-0.519	-0.584	-0.087	0.309	-0.173	-0.222	-0.103
TBSPOLIVE
BUTTERMDS	0.103	-0.036		0.027	-0.043	-0.13	0.236	0.319	-0.101	0.356	0	-0.303	-0.255	0.053	-0.041	-0.076	-0.24	-0.309	0.227	-0.101	-0.292	0.446	0.144	-0.213	-0.021	0.082	-0.199	0.021	-0.302	-0.233	0.192	-0.261	0.391	0.069	-0.206	-0.124	-0.027	0.13	-0.151	0.192	-0.254	-0.021	-0.007	-0.172	0.027	0.158	0.034	0.172	0.021
SOFRITO	-0.039	0.181		0.016	-0.237	-0.25	-0.221		0	0.108	-0.12	-0.088	-0.066	-0.088	-0.066	0.125	-0.125	-0.047	0.219	0.311	0.156	0.234	0.078	0.031	0.125	0.016	-0.078	0.094	-0.047	-0.016	-0.031	-0.125	0.109	0.047	-0.031	-0.078	0.016	-0.016	0.109	0	-0.016	0.219	0.25	0.109	0.156	0.125	0.203	0.016	0.172
FRUITMED	0.094	-0.129		-0.132	0.022	-0.229	0.028	0.161	-0.127	0.231	0.079	-0.174	-0.27	0.089	-0.111	0.056	0.02	-0.244	0.239	0.068	-0.145	0.396	0.447	0.229	-0.02	0.32	0.036	0.427	0.025	-0.056	0.193	0.036	0.432	0.147	0.122	0.071	0.223	0.051	-0.163	0.183	-0.03	-0.107	-0.142	-0.097	0.371	-0.031	-0.01	-0.056	-0.091
MEATMD	0.335	0.321		0.236	0.154	-0.171	-0.062	0.077	-0.133	-0.036	0.063	-0.24	-0.117	0.183	-0.372	-0.326	-0.391	-0.334	-0.204	0.11	0.033	0.033	-0.236	0.024	-0.277	-0.22	-0.253	-0.432	-0.424	-0.31	-0.114	-0.448	-0.147	-0.391	-0.196	-0.505	-0.465	-0.277	-0.196	-0.253	-0.473	-0.098	-0.13	-0.228	-0.139	0.122	-0.13	-0.098	-0.098
LEGUMEMD	0.09	0.028		-0.187	-0.282	0.016	-0.103	-0.087	0.018	0.036	-0.063	-0.183	0.117	0.029	0.117	-0.041	0.041	-0.041	-0.057	0.292	0.351	-0.033	0.293	-0.033	0.253	0.236	0.041	0.179	-0.008	0.073	0.326	-0.098	-0.114	-0.073	0.041	0.057	0.065	0.302	-0.171	0.408	-0.033	-0.024	0.098	-0.196	0.253	0.286	0.285	0.228	0.269
SEAFDMD	-0.162	-0.111		-0.247	-0.173	0.189	0.167	0.052	-0.161	-0.195	0.316	-0.053	0.255	0.125	0.47	0.275	0.371	0.199	0.227	-0.032	-0.041	0.13	0.22	0.021	0.206	0.385	0.412	0.426	0.165	0.22	0.405	0.343	0.144	0.295	0.268	0.337	0.364	0.151	-0.13	0.323	0.46	0.082	0.151	0.172	0.247	0.323	0.316	0.206	0.144
NUTSMD	0.292	-0.148		-0.118	-0.308	-0.054	0.14	0.197	0.111	-0.029	0.239	0.072	-0.026	0.204	0.293	0.164	0.199	0.118	0.204	0.048	0.118	0.225	0.399	0.066	0.327	0.373	0.133	0.353	0.056	0.164	0.501	-0.01	0.301	0.286	0.225	0.286	0.281	0.322	-0.107	0.521	0.082	0.036	0.128	0.041	0.164	0.2	0.419	0.404	0.465
SUGARMDS	0.074	-0.206		-0.126	0.307	-0.007	0.161	-0.077	0.187	-0.089	0.057	-0.208	-0.156	-0.016	-0.156	0.37	0.2	0.148	0.4	0.065	-0.052	0.496	-0.015	-0.007	0.17	0.215	0.23	0.089	0.163	0.059	0.289	0.207	0.148	0.333	0.148	0.23	0.163	0.155	0.111	0.111	0.059	-0.133	-0.074	-0.089	-0.318	0.052	0.126	0.118	0.207
TOTALMDS	0.247	0.066		-0.154	-0.234	-0.188	0.071	0.142	-0.178	0.243	0.044	-0.334	-0.004	0.178	0.061	-0.109	-0.104	-0.261	0.053	0.077	0.006	0.248	0.246	-0.046	0.023	0.204	-0.058	0.181	-0.269	-0.183	0.358	-0.265	0.242	0.053	-0.037	-0.071	0.119	0.139	-0.324	0.306	-0.151	-0.251	-0.141	-0.402	0.251	0.325	0.263	0.118	0.252
F_V_TOTAL	0.25	0.213		0.142	-0.349	-0.435	-0.086	-0.009	-0.091	0.321	0.068	-0.261	0.015	-0.086	-0.033	-0.009	-0.099	-0.215	0.243	0.156	-0.07	0.369	0.693	-0.127	2.372e-004	0.338	-0.116	0.499	-0.1	0.012	0.385	-0.092	0.593	-0.043	-0.189	-0.012	0.254	0.219	-0.386	0.473	-0.111	0.215	0.401	0.277	0.471	0.116	0.55	0.199	0.375
WH_FRUIT	0.226	0.025		0.012	-0.032	-0.318	-0.005	0.188	-0.139	0.255	-0.034	-0.218	-0.319	0.074	-0.233	-0.038	-0.092	-0.318	0.257	0.006	-0.134	0.429	0.563	0.118	0.036	0.333	-0.067	0.398	-0.112	-0.029	0.302	-0.094	0.467	0.08	-0.036	0.001	0.159	0.261	-0.1	0.345	-0.165	0.013	-0.021	-0.003	0.393	-0.065	0.127	-0.004	0.029
DKGRN_OR	-0.081	0.005		-0.003	-0.239	-0.188	-0.171	-0.192	0.123	0.044	-0.031	-0.071	0.093	-0.419	0.015	0.052	0.049	-0.051	0.225	0.041	0.016	0.276	0.207	-0.371	0.256	0.097	-0.143	0.179	0.028	0.118	0.155	-0.016	0.385	-0.007	-0.182	0.203	0.234	0.189	-0.035	0.242	0.047	0.501	0.81	0.528	0.009	-0.147	0.633	0.389	0.593
MEAT_ALT	-0.175	-0.343		-0.355	-0.161	0.084	-0.011	-0.088	0.097	0.053	0.136	-0.16	0.111	-0.058	0.304	0.383	0.65	0.381	0.185	0.077	0.109	0.025	0.419	0.08	0.521	0.529	0.489	0.606	0.549	0.523	0.6	0.491	0.18	0.396	0.414	0.711	0.683	0.332	0.006	0.438	0.601	0.053	0.171	0.029	0.427	0.133	0.469	0.35	0.499
UNSAT_FAT	-0.256	-0.381		0.002	-0.026	0.242	0.14	-0.068	0.458	-0.089	0.108	0.184	0.03	0.012	0.341	0.648	0.579	0.835	0.302	0.027	0.054	0.028	0.15	0.368	0.624	0.291	0.581	0.354	0.656	0.623	0.421	0.505	0.093	0.606	0.478	0.553	0.421	0.496	0.49	0.328	0.515	0.263	-0.05	-0.022	0.107	0.058	0.125	0.502	0.352
REFGR_1000	-0.071	0.013		-0.004	0.111	0.308	-0.096	0.005	0.222	-0.177	-0.099	0.271	-0.052	0.074	0.089	-0.18	-0.194	-0.025	-0.098	-0.186	0.076	-0.209	-0.211	-0.067	0.08	-0.201	-0.143	-0.248	0.072	-0.171	-0.248	0.023	-0.494	0.037	0.018	-0.05	-0.347	-0.026	0.515	-0.233	-0.083	-0.378	-0.231	0.082	-0.165	-0.059	-0.353	-0.093	-0.317
ADSUG_PERCENT	0.131	0.061		0.021	0.156	0.113	0.203	0.126	0.071	-0.227	0.125	0.055	-0.17	0.018	0.03	0.283	-0.046	0.021	0.557	0.131	0.079	0.738	0.101	-0.024	0.339	0.198	0.059	0.026	-0.079	-0.07	0.263	-0.088	0.133	0.261	0.07	-0.006	-0.051	0.25	0.188	0.225	-0.178	0.119	0.18	0.141	-0.399	0.007	0.191	0.163	0.222
SATFAT_PERCENT	-0.255	-0.005		0.014	0.301	0.251	0.193	0.215	-0.028	-0.21	0.057	0.307	0.037	0.148	0.17	0.02	0.192	0.455	-0.399	-0.158	-0.043	-0.455	-0.341	0.497	-0.122	-0.327	0.235	-0.243	0.177	0.232	-0.322	0.177	-0.46	-0.055	0.224	-0.174	-0.268	-0.25	0.214	-0.402	0.212	0.009	-0.296	-0.149	-0.026	-0.087	-0.423	-0.267	-0.38
UNSATFAT_SVGS	-0.256	-0.381		0.002	-0.026	0.242	0.14	-0.068	0.458	-0.089	0.108	0.184	0.03	0.012	0.341	0.648	0.579	0.835	0.302	0.027	0.054	0.028	0.15	0.368	0.624	0.291	0.581	0.354	0.656	0.623	0.421	0.505	0.093	0.606	0.478	0.553	0.421	0.496	0.49	0.328	0.515	0.263	-0.05	-0.022	0.107	0.058	0.125	0.502	0.352
REFGR_HEI	0.008	-0.055		-0.035	-0.073	-0.287	0.168	0.054	-0.236	0.187	0.084	-0.283	-0.015	-0.066	-0.045	0.219	0.229	0.066	0.111	0.129	-0.117	0.227	0.238	0.116	-0.099	0.222	0.196	0.268	-0.05	0.189	0.242	0.06	0.51	0.004	0.016	0.057	0.355	0.013	-0.504	0.227	0.123	0.393	0.208	-0.07	0.197	0.066	0.308	0.084	0.238
ADSUGHEI	-0.111	-0.12		-0.086	-0.193	-0.06	-0.213	-0.135	-0.022	0.169	-0.125	0.025	0.202	0.006	-0.004	-0.252	0.084	-0.007	-0.504	-0.151	-0.045	-0.716	-0.032	0.068	-0.255	-0.124	-0.022	0.053	0.13	0.095	-0.227	0.132	-0.151	-0.194	-0.01	0.077	0.084	-0.197	-0.123	-0.168	0.213	-0.17	-0.183	-0.09	0.375	-0.006	-0.195	-0.145	-0.233
SATFAT_HEI	0.225	0.036		0.025	-0.272	-0.204	-0.159	-0.181	0.026	0.222	-0.072	-0.308	-0.049	-0.184	-0.146	-0.002	-0.214	-0.436	0.409	0.194	0.06	0.477	0.308	-0.493	0.122	0.291	-0.239	0.202	-0.201	-0.227	0.299	-0.201	0.437	0.042	-0.239	0.136	0.23	0.258	-0.185	0.39	-0.237	0.035	0.312	0.142	-0.01	0.101	0.415	0.259	0.397
SODI_HEI	0.459	0.47		0.244	-0.203	-0.192	0.032	0.048	-0.313	0.047	0.017	0.019	0.004	0.217	-0.142	-0.733	-0.816	-0.733	-0.359	0.004	0.02	-0.075	-0.296	-0.502	-0.563	-0.523	-0.757	-0.529	-0.993	-0.788	-0.385	-0.809	-0.056	-0.578	-0.678	-0.707	-0.533	-0.312	-0.467	-0.159	-0.728	-0.249	0.054	-0.062	-0.156	0.005	-0.003	-0.315	-0.178
HEIFV	0.316	0.405		0.282	-0.314	-0.381	-0.081	0.002	-0.083	0.289	0.061	-0.22	-0.023	-0.146	0.023	-0.116	-0.235	-0.226	0.083	0.189	-0.084	0.266	0.546	-0.184	-0.145	0.159	-0.225	0.339	-0.169	-0.091	0.255	-0.229	0.507	-0.17	-0.321	-0.167	0.098	0.072	-0.425	0.345	-0.211	0.176	0.398	0.285	0.334	0.068	0.472	0.18	0.344
HEIWF	0.386	0.26		0.143	0.028	-0.307	0.024	0.257	-0.21	0.262	0.05	-0.24	-0.171	0.165	-0.147	-0.239	-0.289	-0.462	0.082	-0.1	-0.289	0.249	0.333	-0.038	-0.124	0.189	-0.188	0.2	-0.28	-0.168	0.253	-0.333	0.345	-0.064	-0.24	-0.152	-0.015	0.091	-0.197	0.214	-0.21	-0.075	-0.028	0.017	0.144	0.048	0.094	-0.08	0.084
HEIDK	-0.114	-0.018		-0.018	-0.239	-0.158	-0.165	-0.186	0.103	0.034	0.009	-0.069	0.158	-0.424	0.045	0.053	0.062	-0.048	0.223	-0.002	0.023	0.227	0.188	-0.394	0.255	0.102	-0.131	0.183	0.041	0.127	0.147	0.019	0.371	-0.005	-0.172	0.232	0.255	0.179	-0.034	0.245	0.085	0.465	0.789	0.518	-0.002	-0.157	0.633	0.357	0.585
HEITGP	-0.077	0.124		0.047	0.03	0.215	-0.072	-0.02	0.218	0.011	-0.109	-0.019	0.068	-0.025	0.083	0.101	-0.144	0.103	0.248	-0.132	0.25	0.061	0.213	0.029	0.309	0.121	0.006	0.034	0.113	0.006	0.062	0.102	-0.226	0.192	0.136	-0.035	-0.101	0.288	0.44	0.183	-0.112	-0.202	-0.113	0.108	-0.096	0.114	-0.011	-0.053	0.004
HEIWG	0.189	0.123		-0.041	-0.077	-0.102	-0.05	0.028	-0.073	0.311	-0.08	-0.348	-0.168	0.071	-0.082	-0.045	-0.225	-0.14	0.002	0.125	0.373	-0.025	0.327	0.063	-0.077	0.137	-0.114	0.027	-0.166	-0.146	0.029	-0.115	0.027	-0.125	0.034	-0.207	-0.006	-0.042	-0.297	0.208	-0.34	-0.124	-0.102	-0.044	0.16	0.168	0.005	-0.163	-0.044
HEIMILK	-0.088	-0.285		-0.021	0.381	0.187	0.244	0.154	0.23	-0.071	0.221	0.063	-0.103	0.326	-0.076	0.434	0.308	0.456	0.152	-0.002	-0.012	0.079	-0.036	0.852	0.182	0.115	0.504	0.102	0.298	0.304	0.042	0.251	-0.08	0.325	0.578	0.045	0.056	0.145	0.309	-0.023	0.153	0.077	-0.403	-0.164	-0.181	0.158	-0.338	-0.074	-0.194
HEIMA	-0.316	-0.163		-0.21	0.019	-0.065	0.033	0.057	0.03	0.196	0.131	-0.252	-0.016	-0.082	0.205	0.34	0.553	0.375	0.163	0.136	-0.027	0.094	0.379	0.084	0.377	0.455	0.412	0.523	0.56	0.489	0.528	0.437	0.192	0.302	0.301	0.589	0.538	0.194	-0.091	0.312	0.569	0.083	0.222	0.131	0.481	0.222	0.459	0.325	0.4
HEIUNSAT	-0.292	0.064		0.132	0.134	0.105	0.137	0.335	0.114	0.023	0	0.156	0.117	-0.084	0.117	0.119	0.047	0.359	-0.062	-0.046	-0.144	-0.092	-0.122	0.224	0.124	-0.184	0.075	-0.101	0.283	0.17	-0.084	-0.036	-0.126	0.01	-0.023	-0.087	-0.181	0.128	0.272	-0.03	0.082	0.19	-0.014	-0.108	-0.022	-0.152	-0.049	0.203	-0.038
MODERATIONHEI	0.333	0.176		0.122	-0.467	-0.383	-0.082	-0.1	-0.186	0.333	-0.023	-0.213	0.004	0.025	-0.052	-0.336	-0.422	-0.54	-0.013	0.087	-0.034	0.119	0.159	-0.418	-0.258	-0.034	-0.425	0.024	-0.6	-0.398	0.06	-0.466	0.476	-0.268	-0.491	-0.207	0.057	-0.011	-0.552	0.227	-0.382	0.071	0.267	0.01	0.217	0.153	0.314	0.111	0.182
ADHERENCEHEI	-0.048	0.01		-0.061	0.05	-0.179	0.05	0.109	0.052	0.31	0.153	-0.357	-0.178	-0.055	0	0.321	0.216	0.212	0.317	0.152	0.04	0.335	0.637	0.372	0.331	0.467	0.291	0.543	0.299	0.357	0.509	0.215	0.377	0.23	0.262	0.218	0.338	0.335	-0.013	0.477	0.159	0.206	0.212	0.248	0.324	0.208	0.405	0.177	0.367
TOTHEI	0.195	0.127		0.066	-0.227	-0.336	0.015	0.025	-0.118	0.471	0.113	-0.424	-0.074	-0.043	-0.052	0.019	-0.111	-0.245	0.263	0.194	0.007	0.342	0.58	-0.064	0.054	0.353	-0.062	0.43	-0.189	0.014	0.448	-0.142	0.572	-0.019	-0.147	0.046	0.307	0.273	-0.384	0.535	-0.131	0.156	0.3	0.174	0.353	0.256	0.516	0.136	0.407
REDANDPROC	-0.489	-0.379		-0.322	0.005	0.127	0.034	-0.011	0.127	-0.074	-0.04	0.113	0.136	-0.427	0.174	0.501	0.591	0.53	0.215	0.174	0.107	0.07	0.141	0.174	0.438	0.263	0.388	0.407	0.634	0.629	0.169	0.501	-0.065	0.421	0.322	0.596	0.36	0.239	0.238	0.197	0.633	0.172	0.19	0.124	0.071	-0.005	0.173	0.027	0.294
TOTFANDV	0.25	0.213		0.142	-0.349	-0.435	-0.086	-0.009	-0.091	0.321	0.068	-0.261	0.015	-0.086	-0.033	-0.009	-0.099	-0.215	0.243	0.156	-0.07	0.369	0.693	-0.127	2.372e-004	0.338	-0.116	0.499	-0.1	0.012	0.385	-0.092	0.593	-0.043	-0.189	-0.012	0.254	0.219	-0.386	0.473	-0.111	0.215	0.401	0.277	0.471	0.116	0.55	0.199	0.375
DD	0.414	0.111		0.101	-0.198	-0.141	-0.102	-0.046	0.105	0.017	0.041	-0.301	-0.206	0.249	-0.04	0.186	-0.09	-0.085	0.419	0.171	0.183	0.435	0.657	0.106	0.255	0.525	0.074	0.398	-0.069	0.005	0.536	-0.09	0.477	0.186	0.164	0.016	0.239	0.339	-0.18	0.562	-0.191	0.244	0.154	0.207	0.212	0.196	0.361	0.424	0.339
SULF	0.11	-0.122		-0.188	-0.214	0.07	-0.363	-0.462	0.322	0.028	-0.278	-0.123	0.133	0.025	0.067	0.39	0.293	0.275	0.331	0.325	0.339	0.054	0.365	0.12	0.469	0.52	0.313	0.491	0.312	0.435	0.504	0.152	0.172	0.403	0.337	0.344	0.494	0.209	0.019	0.303	0.368	0.272	0.132	0.156	0.057	0.244	0.179	0.228	0.411
SULFKCAL	0.338	0.371		-0.045	-0.245	-0.173	-0.502	-0.49	0.01	0.111	-0.522	-0.148	-0.044	0.086	-0.163	-0.462	-0.411	-0.408	-0.315	0.202	0.235	-0.345	-0.025	-0.406	-0.112	-0.082	-0.428	-0.149	-0.373	-0.263	-0.055	-0.477	-0.161	-0.243	-0.344	-0.259	-0.063	-0.304	-0.333	-0.152	-0.163	-0.052	0.104	0.056	0.009	0.013	-0.039	-0.206	0.052
Calprotectin	-0.176	-0.046		0.211	1	0.314	0.392	0.294	0.133	-0.061	0.192	-0.156	-0.426	0.129	-0.235	0.161	0.198	0.191	-0.021	-0.255	-0.216	0.057	-0.323	0.28	-0.057	-0.116	0.258	-0.207	0.185	0.174	-0.127	0.233	-0.288	0.042	0.226	0.026	-0.101	-0.072	0.292	-0.33	0.105	-0.102	-0.268	-0.087	-0.394	-0.115	-0.454	-0.351	-0.394
Acetate	-0.204	0.131		0.107	-0.023	0.138	-0.092	-0.109	0.137	0.025	-0.145	0.021	0.116	-0.269	0.036	-0.092	-0.138	-0.061	-0.066	0.004	0.067	-0.006	-0.232	-0.131	-0.279	-0.196	-0.106	-0.212	-0.084	-0.132	-0.21	-0.089	-0.147	-0.224	-0.251	-0.209	-0.271	-0.192	-0.205	-0.201	-0.115	0.021	0.075	-0.021	-0.126	0.231	-0.173	-0.046	-0.389
Butyrate	-0.191	-0.477		-0.313	-0.045	0.086	0.233	0.203	-0.194	0.075	0.276	-0.035	0.018	0.375	0.249	0.289	0.287	0.174	0.285	-0.3	-0.222	0.113	0.286	0.373	0.189	0.418	0.41	0.408	0.229	0.142	0.32	0.411	0.397	0.38	0.467	0.262	0.341	0.28	0.104	0.324	0.245	-0.179	-0.468	-0.297	0.268	0.043	-0.089	0.193	-0.096
Isobutyrate	0.038	0.102		-0.041	-0.075	-0.097	-0.116	-0.022	-0.115	-0.157	0.099	0.191	0.258	0.057	-0.089	-0.174	-0.085	-0.005	-0.159	0.082	0.022	-0.238	-0.152	-0.093	0.162	-0.155	-0.166	-0.152	-0.09	0.064	-0.073	-0.125	-0.243	-0.069	-0.013	0.05	-0.168	-0.067	0.293	-0.15	0.118	-0.033	0.208	0.29	-0.128	0.174	0.122	-0.032	0.236
Isovalerate	0.025	0.102		0.003	0.019	-0.009	-0.043	0.042	-0.073	-0.213	0.125	0.233	0.258	0.071	-0.071	-0.182	-0.074	-0.004	-0.162	0.051	0.014	-0.214	-0.213	-0.144	0.139	-0.195	-0.166	-0.202	-0.1	0.041	-0.1	-0.1	-0.331	-0.083	-0.04	0.062	-0.206	-0.098	0.318	-0.206	0.131	-0.086	0.222	0.289	-0.18	0.178	0.117	-0.086	0.188
[truncated: 135 more columns]

## Sheet: CI_Baseline
	AGE	GENDER	Time	Zonulin	Calprotectin	LBP	PMAYOSCR	TOTMAYO	BMI	FIVEASA	STEROIDS	ANTITNF	IMMUNO	PRO	ANTI	KCAL	PROT	TFAT	CARB	ALC	CAFF	SUGR	FIBE	CALC	IRON	MAGN	PHOS	POTA	SODI	ZINC	COPP	SELE	VC	VB1	VB2	NIAC	VB6	FOLA	FA	FF	VB12	VARA	BCAR	ACAR	CRYP	LYCO	LZ	ATOC	VK
AGE		-0.0198 to 0.587		-0.0388 to 0.574	-0.450 to 0.214	-0.462 to 0.190	-0.540 to 0.0877	-0.629 to 0.0674	-0.0808 to 0.560	-0.563 to 0.0554	-0.437 to 0.230	-0.357 to 0.308	-0.425 to 0.234	-0.0483 to 0.567	-0.573 to 0.0404	-0.570 to 0.0448	-0.654 to -0.0895	-0.637 to -0.0614	-0.448 to 0.207	-0.224 to 0.434	-0.0824 to 0.544	-0.352 to 0.313	-0.210 to 0.446	-0.505 to 0.135	-0.518 to 0.118	-0.361 to 0.305	-0.601 to -0.00191	-0.448 to 0.207	-0.699 to -0.172	-0.625 to -0.0414	-0.264 to 0.398	-0.698 to -0.170	-0.275 to 0.388	-0.527 to 0.106	-0.536 to 0.0927	-0.602 to -0.00391	-0.464 to 0.187	-0.391 to 0.272	-0.542 to 0.0845	-0.248 to 0.412	-0.740 to -0.254	-0.394 to 0.269	-0.323 to 0.343	-0.319 to 0.347	-0.501 to 0.141	-0.425 to 0.234	-0.321 to 0.345	-0.281 to 0.383	-0.255 to 0.406
GENDER	-0.0198 to 0.587			0.257 to 0.742	-0.352 to 0.323	-0.433 to 0.225	-0.504 to 0.137	-0.387 to 0.379	-0.441 to 0.235	-0.327 to 0.339	-0.471 to 0.190	-0.410 to 0.251	-0.374 to 0.290	-0.410 to 0.251	-0.374 to 0.290	-0.777 to -0.333	-0.814 to -0.420	-0.648 to -0.0789	-0.689 to -0.153	-0.234 to 0.425	-0.303 to 0.362	-0.506 to 0.134	-0.441 to 0.215	-0.641 to -0.0669	-0.699 to -0.172	-0.665 to -0.109	-0.765 to -0.305	-0.672 to -0.122	-0.689 to -0.153	-0.679 to -0.134	-0.556 to 0.0645	-0.817 to -0.427	-0.530 to 0.102	-0.805 to -0.398	-0.793 to -0.369	-0.850 to -0.511	-0.739 to -0.250	-0.608 to -0.0141	-0.630 to -0.0491	-0.502 to 0.139	-0.736 to -0.244	-0.399 to 0.263	-0.160 to 0.486	-0.292 to 0.373	-0.412 to 0.249	-0.412 to 0.249	-0.225 to 0.433	-0.530 to 0.102	-0.355 to 0.310
Time
Zonulin	-0.0388 to 0.574	0.257 to 0.742			-0.141 to 0.509	-0.165 to 0.482	-0.252 to 0.409	-0.266 to 0.489	-0.0278 to 0.595	-0.381 to 0.283	-0.102 to 0.537	-0.0816 to 0.544	-0.365 to 0.300	-0.231 to 0.428	-0.397 to 0.265	-0.496 to 0.147	-0.626 to -0.0424	-0.334 to 0.332	-0.507 to 0.133	-0.252 to 0.409	-0.267 to 0.396	-0.413 to 0.248	-0.457 to 0.197	-0.377 to 0.287	-0.618 to -0.0304	-0.596 to 0.00535	-0.539 to 0.0885	-0.536 to 0.0930	-0.518 to 0.118	-0.507 to 0.133	-0.523 to 0.111	-0.621 to -0.0339	-0.333 to 0.333	-0.651 to -0.0841	-0.563 to 0.0553	-0.681 to -0.138	-0.570 to 0.0439	-0.376 to 0.289	-0.393 to 0.270	-0.400 to 0.262	-0.701 to -0.176	-0.240 to 0.420	-0.296 to 0.369	-0.205 to 0.450	-0.421 to 0.239	-0.501 to 0.140	-0.419 to 0.240	-0.305 to 0.361	-0.433 to 0.225
Calprotectin	-0.450 to 0.214	-0.352 to 0.323		-0.141 to 0.509		-0.0956 to 0.542	0.0289 to 0.624	-0.154 to 0.584	-0.209 to 0.472	-0.400 to 0.271	-0.212 to 0.461	-0.509 to 0.141	-0.691 to -0.146	-0.199 to 0.463	-0.520 to 0.126	-0.179 to 0.479	-0.149 to 0.502	-0.138 to 0.511	-0.355 to 0.319	-0.526 to 0.117	-0.471 to 0.189	-0.292 to 0.381	-0.564 to 0.0640	-0.0990 to 0.539	-0.371 to 0.303	-0.417 to 0.253	-0.0950 to 0.542	-0.508 to 0.141	-0.160 to 0.494	-0.151 to 0.501	-0.408 to 0.263	-0.109 to 0.532	-0.566 to 0.0615	-0.301 to 0.373	-0.134 to 0.513	-0.313 to 0.362	-0.421 to 0.249	-0.399 to 0.273	-0.0908 to 0.545	-0.573 to 0.0509	-0.246 to 0.423	-0.392 to 0.281	-0.527 to 0.116	-0.409 to 0.261	-0.620 to -0.0228	-0.454 to 0.209	-0.659 to -0.0890	-0.593 to 0.0207	-0.608 to -0.00366
LBP	-0.462 to 0.190	-0.433 to 0.225		-0.165 to 0.482	-0.0956 to 0.542		0.0618 to 0.638	-0.125 to 0.592	-0.140 to 0.517	-0.573 to 0.0406	-0.00634 to 0.602	0.106 to 0.663	-0.230 to 0.428	-0.186 to 0.465	0.186 to 0.707	-0.123 to 0.514	-0.146 to 0.497	0.0114 to 0.607	-0.284 to 0.380	-0.357 to 0.308	-0.264 to 0.398	-0.381 to 0.283	-0.446 to 0.210	-0.154 to 0.491	-0.176 to 0.473	-0.329 to 0.337	-0.0695 to 0.553	-0.272 to 0.391	-0.142 to 0.500	-0.228 to 0.430	-0.320 to 0.346	-0.181 to 0.469	-0.530 to 0.101	-0.155 to 0.490	0.0443 to 0.627	-0.198 to 0.456	-0.244 to 0.416	-0.204 to 0.450	-0.0171 to 0.588	-0.261 to 0.401	-0.189 to 0.462	-0.467 to 0.184	-0.544 to 0.0818	-0.321 to 0.344	-0.618 to -0.0299	-0.429 to 0.230	-0.529 to 0.103	-0.374 to 0.291	-0.421 to 0.238
PMAYOSCR	-0.540 to 0.0877	-0.504 to 0.137		-0.252 to 0.409	0.0289 to 0.624	0.0618 to 0.638		0.928 to 0.985	-0.555 to 0.0879	-0.282 to 0.382	0.358 to 0.792	-0.127 to 0.511	-0.398 to 0.265	-0.114 to 0.521	0.0741 to 0.645	-0.119 to 0.517	-0.166 to 0.481	-0.0731 to 0.550	-0.217 to 0.440	-0.515 to 0.122	-0.660 to -0.101	-0.0492 to 0.567	-0.410 to 0.251	-0.0676 to 0.554	-0.357 to 0.309	-0.415 to 0.245	-0.0974 to 0.533	-0.329 to 0.337	-0.360 to 0.306	-0.280 to 0.384	-0.325 to 0.341	-0.164 to 0.483	-0.322 to 0.344	-0.172 to 0.477	-0.187 to 0.465	-0.297 to 0.367	-0.398 to 0.264	-0.107 to 0.526	-0.186 to 0.465	-0.140 to 0.501	-0.267 to 0.395	-0.503 to 0.138	-0.535 to 0.0953	-0.442 to 0.214	-0.501 to 0.140	-0.300 to 0.365	-0.359 to 0.306	-0.451 to 0.203	-0.417 to 0.243
TOTMAYO	-0.629 to 0.0674	-0.387 to 0.379		-0.266 to 0.489	-0.154 to 0.584	-0.125 to 0.592	0.928 to 0.985		-0.743 to -0.115	-0.244 to 0.507	0.242 to 0.790	-0.187 to 0.550	-0.415 to 0.350	-0.188 to 0.549	0.00231 to 0.669	-0.310 to 0.451	-0.368 to 0.398	-0.297 to 0.462	-0.333 to 0.431	-0.603 to 0.109	-0.742 to -0.147	-0.103 to 0.607	-0.462 to 0.297	-0.103 to 0.607	-0.501 to 0.250	-0.494 to 0.260	-0.316 to 0.446	-0.456 to 0.305	-0.433 to 0.331	-0.398 to 0.368	-0.459 to 0.301	-0.364 to 0.401	-0.435 to 0.328	-0.418 to 0.347	-0.304 to 0.457	-0.453 to 0.308	-0.592 to 0.125	-0.333 to 0.431	-0.292 to 0.467	-0.340 to 0.424	-0.366 to 0.399	-0.525 to 0.220	-0.530 to 0.214	-0.495 to 0.259	-0.485 to 0.271	-0.250 to 0.502	-0.364 to 0.401	-0.501 to 0.250	-0.451 to 0.311
BMI	-0.0808 to 0.560	-0.441 to 0.235		-0.0278 to 0.595	-0.209 to 0.472	-0.140 to 0.517	-0.555 to 0.0879	-0.743 to -0.115		-0.581 to 0.0499	-0.522 to 0.145	-0.263 to 0.417	-0.468 to 0.203	-0.144 to 0.514	-0.405 to 0.276	0.0588 to 0.648	-0.172 to 0.493	0.0700 to 0.655	-0.120 to 0.532	-0.248 to 0.430	0.0602 to 0.649	-0.325 to 0.360	-0.215 to 0.458	-0.124 to 0.529	-0.0166 to 0.602	-0.156 to 0.505	-0.111 to 0.539	-0.181 to 0.486	-0.0312 to 0.593	-0.0913 to 0.552	-0.225 to 0.450	-0.140 to 0.517	-0.314 to 0.370	-0.0497 to 0.581	-0.0158 to 0.603	-0.227 to 0.448	-0.147 to 0.512	-0.0724 to 0.566	-0.0888 to 0.554	-0.201 to 0.470	-0.361 to 0.324	-0.0471 to 0.583	-0.227 to 0.448	-0.167 to 0.497	-0.415 to 0.265	-0.366 to 0.318	-0.384 to 0.299	0.111 to 0.678	-0.338 to 0.347
FIVEASA	-0.563 to 0.0554	-0.327 to 0.339		-0.381 to 0.283	-0.400 to 0.271	-0.573 to 0.0406	-0.282 to 0.382	-0.244 to 0.507	-0.581 to 0.0499		-0.480 to 0.177	-0.727 to -0.227	-0.410 to 0.252	-0.525 to 0.108	-0.410 to 0.252	-0.414 to 0.246	-0.446 to 0.209	-0.460 to 0.193	-0.318 to 0.348	-0.330 to 0.336	-0.400 to 0.262	-0.328 to 0.338	-0.171 to 0.477	-0.400 to 0.262	-0.381 to 0.283	-0.323 to 0.343	-0.395 to 0.267	-0.262 to 0.400	-0.367 to 0.298	-0.357 to 0.308	-0.236 to 0.423	-0.432 to 0.225	-0.236 to 0.423	-0.395 to 0.267	-0.538 to 0.0912	-0.372 to 0.293	-0.241 to 0.419	-0.177 to 0.473	-0.451 to 0.204	-0.215 to 0.442	-0.437 to 0.220	-0.343 to 0.323	-0.395 to 0.267	-0.409 to 0.252	0.0891 to 0.654	-0.0909 to 0.538	-0.348 to 0.318	-0.451 to 0.204	-0.348 to 0.318
STEROIDS	-0.437 to 0.230	-0.471 to 0.190		-0.102 to 0.537	-0.212 to 0.461	-0.00634 to 0.602	0.358 to 0.792	0.242 to 0.790	-0.522 to 0.145	-0.480 to 0.177		-0.00764 to 0.601	-0.119 to 0.524	-0.0975 to 0.540	0.0694 to 0.648	-0.189 to 0.471	-0.137 to 0.511	-0.183 to 0.476	-0.217 to 0.448	-0.400 to 0.272	-0.533 to 0.108	-0.160 to 0.494	-0.430 to 0.238	-0.120 to 0.524	-0.312 to 0.362	-0.338 to 0.338	-0.120 to 0.524	-0.194 to 0.467	-0.332 to 0.343	-0.270 to 0.401	-0.281 to 0.392	-0.222 to 0.444	-0.183 to 0.476	-0.260 to 0.411	-0.0840 to 0.550	-0.166 to 0.489	-0.249 to 0.420	-0.255 to 0.416	-0.307 to 0.367	-0.178 to 0.480	-0.200 to 0.462	-0.420 to 0.249	-0.348 to 0.327	-0.189 to 0.471	-0.420 to 0.249	-0.302 to 0.372	-0.178 to 0.480	-0.338 to 0.338	-0.206 to 0.457
ANTITNF	-0.357 to 0.308	-0.410 to 0.251		-0.0816 to 0.544	-0.509 to 0.141	0.106 to 0.663	-0.127 to 0.511	-0.187 to 0.550	-0.263 to 0.417	-0.727 to -0.227	-0.00764 to 0.601		-0.166 to 0.481	-0.140 to 0.502	0.0406 to 0.625	-0.344 to 0.322	-0.360 to 0.305	-0.127 to 0.511	-0.412 to 0.248	-0.342 to 0.323	-0.386 to 0.277	-0.412 to 0.248	-0.572 to 0.0418	-0.201 to 0.453	-0.428 to 0.231	-0.567 to 0.0486	-0.392 to 0.271	-0.423 to 0.237	-0.344 to 0.322	-0.463 to 0.189	-0.616 to -0.0270	-0.360 to 0.305	-0.386 to 0.277	-0.322 to 0.344	-0.277 to 0.386	-0.355 to 0.311	-0.483 to 0.164	-0.428 to 0.231	-0.120 to 0.516	-0.463 to 0.189	-0.338 to 0.327	-0.448 to 0.207	-0.453 to 0.201	-0.254 to 0.407	-0.535 to 0.0947	-0.572 to 0.0415	-0.483 to 0.164	-0.316 to 0.349	-0.487 to 0.158
IMMUNO	-0.425 to 0.234	-0.374 to 0.290		-0.365 to 0.300	-0.691 to -0.146	-0.230 to 0.428	-0.398 to 0.265	-0.415 to 0.350	-0.468 to 0.203	-0.410 to 0.252	-0.119 to 0.524	-0.166 to 0.481		-0.506 to 0.135	-0.264 to 0.398	-0.359 to 0.306	-0.272 to 0.391	-0.385 to 0.279	-0.326 to 0.339	-0.313 to 0.352	-0.372 to 0.293	-0.458 to 0.194	-0.320 to 0.346	-0.385 to 0.279	-0.320 to 0.346	-0.293 to 0.372	-0.313 to 0.352	-0.194 to 0.458	-0.313 to 0.352	-0.286 to 0.378	-0.339 to 0.326	-0.339 to 0.326	-0.372 to 0.293	-0.410 to 0.251	-0.333 to 0.333	-0.300 to 0.365	-0.272 to 0.391	-0.272 to 0.391	-0.378 to 0.286	-0.230 to 0.428	-0.187 to 0.464	-0.378 to 0.286	-0.202 to 0.452	-0.293 to 0.372	-0.385 to 0.279	-0.119 to 0.517	-0.0244 to 0.583	-0.339 to 0.326	-0.0728 to 0.551
PRO	-0.0483 to 0.567	-0.410 to 0.251		-0.231 to 0.428	-0.199 to 0.463	-0.186 to 0.465	-0.114 to 0.521	-0.188 to 0.549	-0.144 to 0.514	-0.525 to 0.108	-0.0975 to 0.540	-0.140 to 0.502	-0.506 to 0.135		-0.166 to 0.481	-0.333 to 0.333	-0.376 to 0.288	-0.316 to 0.349	-0.271 to 0.392	-0.537 to 0.0917	-0.478 to 0.170	-0.355 to 0.311	-0.402 to 0.260	-0.120 to 0.516	-0.349 to 0.316	-0.248 to 0.412	-0.219 to 0.438	-0.338 to 0.327	-0.516 to 0.120	-0.433 to 0.225	-0.248 to 0.412	-0.365 to 0.300	-0.237 to 0.423	-0.195 to 0.458	-0.0685 to 0.554	-0.428 to 0.231	-0.333 to 0.333	-0.311 to 0.355	-0.360 to 0.305	-0.294 to 0.371	-0.365 to 0.300	-0.392 to 0.271	-0.544 to 0.0816	-0.327 to 0.338	-0.402 to 0.260	-0.183 to 0.468	-0.448 to 0.207	-0.219 to 0.438	-0.516 to 0.120
ANTI	-0.573 to 0.0404	-0.374 to 0.290		-0.397 to 0.265	-0.520 to 0.126	0.186 to 0.707	0.0741 to 0.645	0.00231 to 0.669	-0.405 to 0.276	-0.410 to 0.252	0.0694 to 0.648	0.0406 to 0.625	-0.264 to 0.398	-0.166 to 0.481		-0.157 to 0.488	-0.180 to 0.470	0.0255 to 0.615	-0.237 to 0.422	-0.465 to 0.186	-0.464 to 0.187	-0.365 to 0.300	-0.306 to 0.359	-0.237 to 0.422	-0.104 to 0.528	-0.293 to 0.372	-0.120 to 0.517	-0.135 to 0.505	-0.187 to 0.464	-0.187 to 0.464	-0.202 to 0.452	-0.180 to 0.470	-0.265 to 0.397	-0.0488 to 0.567	-0.157 to 0.488	-0.165 to 0.482	-0.223 to 0.434	-0.202 to 0.452	-0.244 to 0.416	-0.0964 to 0.534	-0.0244 to 0.583	-0.359 to 0.306	-0.385 to 0.279	-0.339 to 0.326	-0.251 to 0.410	-0.286 to 0.378	-0.202 to 0.452	-0.150 to 0.494	-0.157 to 0.488
KCAL	-0.570 to 0.0448	-0.777 to -0.333		-0.496 to 0.147	-0.179 to 0.479	-0.123 to 0.514	-0.119 to 0.517	-0.310 to 0.451	0.0588 to 0.648	-0.414 to 0.246	-0.189 to 0.471	-0.344 to 0.322	-0.359 to 0.306	-0.333 to 0.333	-0.157 to 0.488		0.638 to 0.895	0.609 to 0.885	0.539 to 0.861	-0.239 to 0.421	-0.228 to 0.430	0.197 to 0.712	0.0861 to 0.652	0.404 to 0.808	0.436 to 0.821	0.423 to 0.816	0.749 to 0.931	0.413 to 0.812	0.556 to 0.866	0.552 to 0.865	0.273 to 0.750	0.559 to 0.868	-0.0146 to 0.590	0.631 to 0.893	0.609 to 0.885	0.446 to 0.825	0.364 to 0.791	0.255 to 0.741	0.130 to 0.676	0.121 to 0.672	0.326 to 0.774	0.0867 to 0.652	-0.337 to 0.329	-0.255 to 0.406	-0.245 to 0.415	-0.117 to 0.518	-0.235 to 0.424	0.121 to 0.672	-0.111 to 0.523
PROT	-0.654 to -0.0895	-0.814 to -0.420		-0.626 to -0.0424	-0.149 to 0.502	-0.146 to 0.497	-0.166 to 0.481	-0.368 to 0.398	-0.172 to 0.493	-0.446 to 0.209	-0.137 to 0.511	-0.360 to 0.305	-0.272 to 0.391	-0.376 to 0.288	-0.180 to 0.470	0.638 to 0.895		0.494 to 0.844	0.0951 to 0.657	-0.379 to 0.285	-0.375 to 0.289	-0.173 to 0.476	-0.0691 to 0.553	0.287 to 0.756	0.309 to 0.767	0.347 to 0.784	0.822 to 0.952	0.372 to 0.794	0.688 to 0.912	0.730 to 0.925	0.195 to 0.711	0.755 to 0.933	-0.167 to 0.480	0.409 to 0.810	0.651 to 0.899	0.682 to 0.910	0.497 to 0.845	0.0438 to 0.627	0.0188 to 0.611	-0.0741 to 0.550	0.719 to 0.921	-0.00136 to 0.598	-0.309 to 0.356	-0.261 to 0.401	-0.180 to 0.470	-0.225 to 0.433	-0.218 to 0.439	-0.0514 to 0.565	-0.104 to 0.528
TFAT	-0.637 to -0.0614	-0.648 to -0.0789		-0.334 to 0.332	-0.138 to 0.511	0.0114 to 0.607	-0.0731 to 0.550	-0.297 to 0.462	0.0700 to 0.655	-0.460 to 0.193	-0.183 to 0.476	-0.127 to 0.511	-0.385 to 0.279	-0.316 to 0.349	0.0255 to 0.615	0.609 to 0.885	0.494 to 0.844		-0.0642 to 0.557	-0.288 to 0.377	-0.240 to 0.420	-0.300 to 0.365	-0.203 to 0.451	0.431 to 0.819	0.167 to 0.697	-0.0486 to 0.567	0.584 to 0.876	0.0521 to 0.632	0.567 to 0.871	0.532 to 0.858	-0.0204 to 0.586	0.456 to 0.829	-0.306 to 0.359	0.279 to 0.753	0.377 to 0.796	0.179 to 0.703	0.0288 to 0.617	0.00424 to 0.602	0.139 to 0.682	-0.145 to 0.497	0.312 to 0.768	-0.0109 to 0.592	-0.434 to 0.224	-0.327 to 0.339	-0.213 to 0.443	-0.252 to 0.409	-0.389 to 0.274	0.0193 to 0.612	-0.264 to 0.398
CARB	-0.448 to 0.207	-0.689 to -0.153		-0.507 to 0.133	-0.355 to 0.319	-0.284 to 0.380	-0.217 to 0.440	-0.333 to 0.431	-0.120 to 0.532	-0.318 to 0.348	-0.217 to 0.448	-0.412 to 0.248	-0.326 to 0.339	-0.271 to 0.392	-0.237 to 0.422	0.539 to 0.861	0.0951 to 0.657	-0.0642 to 0.557		-0.334 to 0.332	-0.324 to 0.342	0.672 to 0.906	0.250 to 0.739	-0.0591 to 0.560	0.477 to 0.837	0.502 to 0.846	0.224 to 0.726	0.403 to 0.807	0.0269 to 0.616	0.0534 to 0.633	0.372 to 0.794	0.122 to 0.672	0.264 to 0.746	0.564 to 0.869	0.179 to 0.703	0.240 to 0.734	0.262 to 0.744	0.408 to 0.809	0.0430 to 0.626	0.305 to 0.764	-0.0713 to 0.552	-0.0411 to 0.572	-0.227 to 0.431	-0.134 to 0.506	-0.236 to 0.423	-0.137 to 0.503	-0.0480 to 0.568	0.144 to 0.685	-0.0467 to 0.569
ALC	-0.224 to 0.434	-0.234 to 0.425		-0.252 to 0.409	-0.526 to 0.117	-0.357 to 0.308	-0.515 to 0.122	-0.603 to 0.109	-0.248 to 0.430	-0.330 to 0.336	-0.400 to 0.272	-0.342 to 0.323	-0.313 to 0.352	-0.537 to 0.0917	-0.465 to 0.186	-0.239 to 0.421	-0.379 to 0.285	-0.288 to 0.377	-0.334 to 0.332		0.339 to 0.780	-0.240 to 0.420	-0.192 to 0.460	-0.325 to 0.341	-0.330 to 0.336	-0.251 to 0.410	-0.415 to 0.246	-0.215 to 0.441	-0.297 to 0.368	-0.305 to 0.361	-0.265 to 0.398	-0.501 to 0.140	-0.399 to 0.264	-0.443 to 0.213	-0.312 to 0.353	-0.393 to 0.270	-0.337 to 0.328	-0.391 to 0.272	-0.555 to 0.0663	-0.193 to 0.460	-0.435 to 0.222	-0.205 to 0.449	-0.176 to 0.473	-0.236 to 0.423	-0.187 to 0.464	-0.258 to 0.404	-0.216 to 0.440	-0.227 to 0.431	-0.111 to 0.523
CAFF	-0.0824 to 0.544	-0.303 to 0.362		-0.267 to 0.396	-0.471 to 0.189	-0.264 to 0.398	-0.660 to -0.101	-0.742 to -0.147	0.0602 to 0.649	-0.400 to 0.262	-0.533 to 0.108	-0.386 to 0.277	-0.372 to 0.293	-0.478 to 0.170	-0.464 to 0.187	-0.228 to 0.430	-0.375 to 0.289	-0.240 to 0.420	-0.324 to 0.342	0.339 to 0.780		-0.400 to 0.262	-0.173 to 0.476	-0.337 to 0.329	-0.203 to 0.451	-0.195 to 0.458	-0.358 to 0.308	-0.290 to 0.374	-0.303 to 0.362	-0.325 to 0.341	-0.238 to 0.422	-0.434 to 0.224	-0.533 to 0.0981	-0.376 to 0.289	-0.219 to 0.438	-0.326 to 0.340	-0.270 to 0.393	-0.289 to 0.375	-0.452 to 0.202	-0.163 to 0.484	-0.506 to 0.134	-0.263 to 0.399	-0.291 to 0.374	-0.333 to 0.333	-0.236 to 0.424	-0.258 to 0.404	-0.362 to 0.303	-0.275 to 0.388	-0.276 to 0.387
SUGR	-0.352 to 0.313	-0.506 to 0.134		-0.413 to 0.248	-0.292 to 0.381	-0.381 to 0.283	-0.0492 to 0.567	-0.103 to 0.607	-0.325 to 0.360	-0.328 to 0.338	-0.160 to 0.494	-0.412 to 0.248	-0.458 to 0.194	-0.355 to 0.311	-0.365 to 0.300	0.197 to 0.712	-0.173 to 0.476	-0.300 to 0.365	0.672 to 0.906	-0.240 to 0.420	-0.400 to 0.262		0.129 to 0.676	-0.201 to 0.453	0.0977 to 0.658	0.178 to 0.703	-0.108 to 0.525	0.124 to 0.674	-0.271 to 0.392	-0.266 to 0.396	0.147 to 0.686	-0.210 to 0.445	0.235 to 0.731	0.190 to 0.708	-0.129 to 0.510	-0.101 to 0.531	-0.0594 to 0.560	0.154 to 0.689	-0.202 to 0.452	0.167 to 0.697	-0.344 to 0.322	-0.167 to 0.481	-0.157 to 0.488	-0.213 to 0.443	-0.339 to 0.326	-0.203 to 0.451	-0.0186 to 0.587	-0.0405 to 0.573	-0.133 to 0.507
FIBE	-0.210 to 0.446	-0.441 to 0.215		-0.457 to 0.197	-0.564 to 0.0640	-0.446 to 0.210	-0.410 to 0.251	-0.462 to 0.297	-0.215 to 0.458	-0.171 to 0.477	-0.430 to 0.238	-0.572 to 0.0418	-0.320 to 0.346	-0.402 to 0.260	-0.306 to 0.359	0.0861 to 0.652	-0.0691 to 0.553	-0.203 to 0.451	0.250 to 0.739	-0.192 to 0.460	-0.173 to 0.476	0.129 to 0.676		-0.155 to 0.490	0.211 to 0.719	0.599 to 0.882	-0.0238 to 0.584	0.625 to 0.891	-0.0369 to 0.575	0.0581 to 0.635	0.525 to 0.855	-0.0537 to 0.564	0.274 to 0.750	0.0509 to 0.631	-0.0706 to 0.552	0.00799 to 0.604	0.260 to 0.743	0.364 to 0.791	-0.363 to 0.302	0.651 to 0.899	-0.209 to 0.447	-0.0325 to 0.578	-0.0893 to 0.539	-0.135 to 0.505	0.197 to 0.712	-0.194 to 0.458	0.193 to 0.710	0.107 to 0.664	0.105 to 0.662
CALC	-0.505 to 0.135	-0.641 to -0.0669		-0.377 to 0.287	-0.0990 to 0.539	-0.154 to 0.491	-0.0676 to 0.554	-0.103 to 0.607	-0.124 to 0.529	-0.400 to 0.262	-0.120 to 0.524	-0.201 to 0.453	-0.385 to 0.279	-0.120 to 0.516	-0.237 to 0.422	0.404 to 0.808	0.287 to 0.756	0.431 to 0.819	-0.0591 to 0.560	-0.325 to 0.341	-0.337 to 0.329	-0.201 to 0.453	-0.155 to 0.490		-0.0254 to 0.583	-0.00827 to 0.594	0.523 to 0.855	0.0679 to 0.641	0.221 to 0.724	0.301 to 0.763	-0.128 to 0.511	0.170 to 0.698	-0.228 to 0.430	0.174 to 0.700	0.472 to 0.835	-0.0883 to 0.540	-0.0784 to 0.547	-0.0880 to 0.540	0.00746 to 0.604	-0.207 to 0.448	0.0509 to 0.631	-0.0815 to 0.544	-0.586 to 0.0199	-0.431 to 0.227	-0.207 to 0.448	-0.163 to 0.483	-0.541 to 0.0860	-0.217 to 0.440	-0.461 to 0.191
IRON	-0.518 to 0.118	-0.699 to -0.172		-0.618 to -0.0304	-0.371 to 0.303	-0.176 to 0.473	-0.357 to 0.309	-0.501 to 0.250	-0.0166 to 0.602	-0.381 to 0.283	-0.312 to 0.362	-0.428 to 0.231	-0.320 to 0.346	-0.349 to 0.316	-0.104 to 0.528	0.436 to 0.821	0.309 to 0.767	0.167 to 0.697	0.477 to 0.837	-0.330 to 0.336	-0.203 to 0.451	0.0977 to 0.658	0.211 to 0.719	-0.0254 to 0.583		0.480 to 0.838	0.329 to 0.775	0.388 to 0.801	0.289 to 0.757	0.381 to 0.798	0.482 to 0.839	0.204 to 0.716	-0.0784 to 0.547	0.649 to 0.899	0.353 to 0.786	0.502 to 0.847	0.374 to 0.795	0.506 to 0.848	0.278 to 0.752	0.300 to 0.762	0.225 to 0.726	-0.0125 to 0.591	-0.213 to 0.443	-0.218 to 0.438	-0.148 to 0.495	-0.206 to 0.449	-0.0576 to 0.561	0.200 to 0.714	0.212 to 0.720
MAGN	-0.361 to 0.305	-0.665 to -0.109		-0.596 to 0.00535	-0.417 to 0.253	-0.329 to 0.337	-0.415 to 0.245	-0.494 to 0.260	-0.156 to 0.505	-0.323 to 0.343	-0.338 to 0.338	-0.567 to 0.0486	-0.293 to 0.372	-0.248 to 0.412	-0.293 to 0.372	0.423 to 0.816	0.347 to 0.784	-0.0486 to 0.567	0.502 to 0.846	-0.251 to 0.410	-0.195 to 0.458	0.178 to 0.703	0.599 to 0.882	-0.00827 to 0.594	0.480 to 0.838		0.422 to 0.815	0.752 to 0.931	0.233 to 0.730	0.331 to 0.776	0.739 to 0.928	0.237 to 0.732	0.240 to 0.734	0.432 to 0.819	0.392 to 0.803	0.402 to 0.807	0.586 to 0.877	0.356 to 0.787	-0.239 to 0.421	0.497 to 0.845	0.175 to 0.701	0.0123 to 0.607	-0.231 to 0.428	-0.177 to 0.472	-0.00216 to 0.598	-0.0577 to 0.561	-0.0146 to 0.590	0.199 to 0.713	0.0526 to 0.632
PHOS	-0.601 to -0.00191	-0.765 to -0.305		-0.539 to 0.0885	-0.0950 to 0.542	-0.0695 to 0.553	-0.0974 to 0.533	-0.316 to 0.446	-0.111 to 0.539	-0.395 to 0.267	-0.120 to 0.524	-0.392 to 0.271	-0.313 to 0.352	-0.219 to 0.438	-0.120 to 0.517	0.749 to 0.931	0.822 to 0.952	0.584 to 0.876	0.224 to 0.726	-0.415 to 0.246	-0.358 to 0.308	-0.108 to 0.525	-0.0238 to 0.584	0.523 to 0.855	0.329 to 0.775	0.422 to 0.815		0.381 to 0.798	0.585 to 0.877	0.678 to 0.908	0.323 to 0.773	0.672 to 0.906	-0.140 to 0.501	0.504 to 0.848	0.697 to 0.915	0.457 to 0.829	0.400 to 0.806	0.167 to 0.697	0.0971 to 0.658	0.00719 to 0.604	0.530 to 0.857	0.00719 to 0.604	-0.456 to 0.197	-0.316 to 0.350	-0.179 to 0.471	-0.101 to 0.530	-0.341 to 0.325	-0.0196 to 0.587	-0.229 to 0.429
POTA	-0.448 to 0.207	-0.672 to -0.122		-0.536 to 0.0930	-0.508 to 0.141	-0.272 to 0.391	-0.329 to 0.337	-0.456 to 0.305	-0.181 to 0.486	-0.262 to 0.400	-0.194 to 0.467	-0.423 to 0.237	-0.194 to 0.458	-0.338 to 0.327	-0.135 to 0.505	0.413 to 0.812	0.372 to 0.794	0.0521 to 0.632	0.403 to 0.807	-0.215 to 0.441	-0.290 to 0.374	0.124 to 0.674	0.625 to 0.891	0.0679 to 0.641	0.388 to 0.801	0.752 to 0.931	0.381 to 0.798		0.262 to 0.744	0.359 to 0.789	0.561 to 0.868	0.244 to 0.736	0.387 to 0.801	0.417 to 0.813	0.272 to 0.749	0.426 to 0.817	0.709 to 0.918	0.316 to 0.770	-0.278 to 0.386	0.514 to 0.851	0.252 to 0.740	0.00665 to 0.604	-0.170 to 0.478	-0.0950 to 0.535	0.171 to 0.699	-0.204 to 0.450	0.0411 to 0.625	0.120 to 0.671	0.0648 to 0.639
SODI	-0.699 to -0.172	-0.689 to -0.153		-0.518 to 0.118	-0.160 to 0.494	-0.142 to 0.500	-0.360 to 0.306	-0.433 to 0.331	-0.0312 to 0.593	-0.367 to 0.298	-0.332 to 0.343	-0.344 to 0.322	-0.313 to 0.352	-0.516 to 0.120	-0.187 to 0.464	0.556 to 0.866	0.688 to 0.912	0.567 to 0.871	0.0269 to 0.616	-0.297 to 0.368	-0.303 to 0.362	-0.271 to 0.392	-0.0369 to 0.575	0.221 to 0.724	0.289 to 0.757	0.233 to 0.730	0.585 to 0.877	0.262 to 0.744		0.629 to 0.892	0.0617 to 0.638	0.642 to 0.897	-0.293 to 0.372	0.307 to 0.765	0.468 to 0.834	0.504 to 0.847	0.275 to 0.750	-0.0175 to 0.588	0.134 to 0.679	-0.166 to 0.481	0.542 to 0.861	-0.0739 to 0.550	-0.365 to 0.300	-0.268 to 0.395	-0.147 to 0.496	-0.315 to 0.350	-0.310 to 0.356	-0.0188 to 0.587	-0.158 to 0.487
ZINC	-0.625 to -0.0414	-0.679 to -0.134		-0.507 to 0.133	-0.151 to 0.501	-0.228 to 0.430	-0.280 to 0.384	-0.398 to 0.368	-0.0913 to 0.552	-0.357 to 0.308	-0.270 to 0.401	-0.463 to 0.189	-0.286 to 0.378	-0.433 to 0.225	-0.187 to 0.464	0.552 to 0.865	0.730 to 0.925	0.532 to 0.858	0.0534 to 0.633	-0.305 to 0.361	-0.325 to 0.341	-0.266 to 0.396	0.0581 to 0.635	0.301 to 0.763	0.381 to 0.798	0.331 to 0.776	0.678 to 0.908	0.359 to 0.789	0.629 to 0.892		0.272 to 0.749	0.558 to 0.867	-0.163 to 0.483	0.260 to 0.744	0.453 to 0.828	0.410 to 0.810	0.290 to 0.758	0.181 to 0.704	0.0704 to 0.643	0.0307 to 0.619	0.571 to 0.872	0.260 to 0.744	-0.200 to 0.453	-0.187 to 0.465	-0.106 to 0.527	-0.206 to 0.449	-0.177 to 0.472	0.0142 to 0.608	0.0438 to 0.627
COPP	-0.264 to 0.398	-0.556 to 0.0645		-0.523 to 0.111	-0.408 to 0.263	-0.320 to 0.346	-0.325 to 0.341	-0.459 to 0.301	-0.225 to 0.450	-0.236 to 0.423	-0.281 to 0.392	-0.616 to -0.0270	-0.339 to 0.326	-0.248 to 0.412	-0.202 to 0.452	0.273 to 0.750	0.195 to 0.711	-0.0204 to 0.586	0.372 to 0.794	-0.265 to 0.398	-0.238 to 0.422	0.147 to 0.686	0.525 to 0.855	-0.128 to 0.511	0.482 to 0.839	0.739 to 0.928	0.323 to 0.773	0.561 to 0.868	0.0617 to 0.638	0.272 to 0.749		0.0460 to 0.628	0.191 to 0.709	0.334 to 0.778	0.137 to 0.681	0.274 to 0.750	0.417 to 0.813	0.488 to 0.841	-0.209 to 0.447	0.585 to 0.877	0.0690 to 0.642	-0.0196 to 0.587	-0.250 to 0.411	-0.268 to 0.395	0.0147 to 0.609	-0.0435 to 0.571	0.0881 to 0.653	0.224 to 0.726	0.209 to 0.718
SELE	-0.698 to -0.170	-0.817 to -0.427		-0.621 to -0.0339	-0.109 to 0.532	-0.181 to 0.469	-0.164 to 0.483	-0.364 to 0.401	-0.140 to 0.517	-0.432 to 0.225	-0.222 to 0.444	-0.360 to 0.305	-0.339 to 0.326	-0.365 to 0.300	-0.180 to 0.470	0.559 to 0.868	0.755 to 0.933	0.456 to 0.829	0.122 to 0.672	-0.501 to 0.140	-0.434 to 0.224	-0.210 to 0.445	-0.0537 to 0.564	0.170 to 0.698	0.204 to 0.716	0.237 to 0.732	0.672 to 0.906	0.244 to 0.736	0.642 to 0.897	0.558 to 0.867	0.0460 to 0.628		-0.189 to 0.463	0.336 to 0.778	0.484 to 0.840	0.562 to 0.869	0.291 to 0.758	0.0169 to 0.610	0.158 to 0.692	-0.146 to 0.497	0.560 to 0.868	-0.141 to 0.501	-0.355 to 0.310	-0.222 to 0.436	-0.155 to 0.490	-0.251 to 0.410	-0.279 to 0.384	-0.0855 to 0.542	-0.270 to 0.393
VC	-0.275 to 0.388	-0.530 to 0.102		-0.333 to 0.333	-0.566 to 0.0615	-0.530 to 0.101	-0.322 to 0.344	-0.435 to 0.328	-0.314 to 0.370	-0.236 to 0.423	-0.183 to 0.476	-0.386 to 0.277	-0.372 to 0.293	-0.237 to 0.423	-0.265 to 0.397	-0.0146 to 0.590	-0.167 to 0.480	-0.306 to 0.359	0.264 to 0.746	-0.399 to 0.264	-0.533 to 0.0981	0.235 to 0.731	0.274 to 0.750	-0.228 to 0.430	-0.0784 to 0.547	0.240 to 0.734	-0.140 to 0.501	0.387 to 0.801	-0.293 to 0.372	-0.163 to 0.483	0.191 to 0.709	-0.189 to 0.463		0.0196 to 0.612	-0.224 to 0.434	-0.0731 to 0.550	0.260 to 0.744	0.0487 to 0.630	-0.452 to 0.202	0.236 to 0.732	-0.260 to 0.402	0.0858 to 0.652	-0.0749 to 0.549	-0.125 to 0.513	0.0471 to 0.629	-0.360 to 0.305	0.0309 to 0.619	0.298 to 0.761	-0.0486 to 0.567
VB1	-0.527 to 0.106	-0.805 to -0.398		-0.651 to -0.0841	-0.301 to 0.373	-0.155 to 0.490	-0.172 to 0.477	-0.418 to 0.347	-0.0497 to 0.581	-0.395 to 0.267	-0.260 to 0.411	-0.322 to 0.344	-0.410 to 0.251	-0.195 to 0.458	-0.0488 to 0.567	0.631 to 0.893	0.409 to 0.810	0.279 to 0.753	0.564 to 0.869	-0.443 to 0.213	-0.376 to 0.289	0.190 to 0.708	0.0509 to 0.631	0.174 to 0.700	0.649 to 0.899	0.432 to 0.819	0.504 to 0.848	0.417 to 0.813	0.307 to 0.765	0.260 to 0.744	0.334 to 0.778	0.336 to 0.778	0.0196 to 0.612		0.456 to 0.829	0.543 to 0.862	0.447 to 0.825	0.279 to 0.753	0.190 to 0.709	0.125 to 0.674	0.327 to 0.774	-0.184 to 0.467	-0.480 to 0.168	-0.335 to 0.331	-0.191 to 0.461	-0.193 to 0.460	-0.325 to 0.341	0.0526 to 0.632	-0.152 to 0.492
VB2	-0.536 to 0.0927	-0.793 to -0.369		-0.563 to 0.0553	-0.134 to 0.513	0.0443 to 0.627	-0.187 to 0.465	-0.304 to 0.457	-0.0158 to 0.603	-0.538 to 0.0912	-0.0840 to 0.550	-0.277 to 0.386	-0.333 to 0.333	-0.0685 to 0.554	-0.157 to 0.488	0.609 to 0.885	0.651 to 0.899	0.377 to 0.796	0.179 to 0.703	-0.312 to 0.353	-0.219 to 0.438	-0.129 to 0.510	-0.0706 to 0.552	0.472 to 0.835	0.353 to 0.786	0.392 to 0.803	0.697 to 0.915	0.272 to 0.749	0.468 to 0.834	0.453 to 0.828	0.137 to 0.681	0.484 to 0.840	-0.224 to 0.434	0.456 to 0.829		0.414 to 0.812	0.318 to 0.770	0.0496 to 0.630	0.0963 to 0.658	-0.0522 to 0.565	0.408 to 0.809	-0.0634 to 0.557	-0.438 to 0.219	-0.265 to 0.397	-0.338 to 0.328	-0.0927 to 0.536	-0.348 to 0.317	-0.0249 to 0.583	-0.187 to 0.465
NIAC	-0.602 to -0.00391	-0.850 to -0.511		-0.681 to -0.138	-0.313 to 0.362	-0.198 to 0.456	-0.297 to 0.367	-0.453 to 0.308	-0.227 to 0.448	-0.372 to 0.293	-0.166 to 0.489	-0.355 to 0.311	-0.300 to 0.365	-0.428 to 0.231	-0.165 to 0.482	0.446 to 0.825	0.682 to 0.910	0.179 to 0.703	0.240 to 0.734	-0.393 to 0.270	-0.326 to 0.340	-0.101 to 0.531	0.00799 to 0.604	-0.0883 to 0.540	0.502 to 0.847	0.402 to 0.807	0.457 to 0.829	0.426 to 0.817	0.504 to 0.847	0.410 to 0.810	0.274 to 0.750	0.562 to 0.869	-0.0731 to 0.550	0.543 to 0.862	0.414 to 0.812		0.650 to 0.899	0.109 to 0.665	0.0637 to 0.639	0.0134 to 0.608	0.605 to 0.884	-0.187 to 0.465	-0.278 to 0.385	-0.191 to 0.461	-0.124 to 0.514	-0.256 to 0.406	-0.147 to 0.496	-0.0215 to 0.585	0.0345 to 0.621
VB6	-0.464 to 0.187	-0.739 to -0.250		-0.570 to 0.0439	-0.421 to 0.249	-0.244 to 0.416	-0.398 to 0.264	-0.592 to 0.125	-0.147 to 0.512	-0.241 to 0.419	-0.249 to 0.420	-0.483 to 0.164	-0.272 to 0.391	-0.333 to 0.333	-0.223 to 0.434	0.364 to 0.791	0.497 to 0.845	0.0288 to 0.617	0.262 to 0.744	-0.337 to 0.328	-0.270 to 0.393	-0.0594 to 0.560	0.260 to 0.743	-0.0784 to 0.547	0.374 to 0.795	0.586 to 0.877	0.400 to 0.806	0.709 to 0.918	0.275 to 0.750	0.290 to 0.758	0.417 to 0.813	0.291 to 0.758	0.260 to 0.744	0.447 to 0.825	0.318 to 0.770	0.650 to 0.899		0.158 to 0.692	-0.271 to 0.392	0.231 to 0.730	0.348 to 0.784	-0.0293 to 0.580	-0.216 to 0.440	-0.157 to 0.488	0.0386 to 0.624	-0.312 to 0.354	-0.0480 to 0.568	0.0242 to 0.615	0.0604 to 0.637
FOLA	-0.391 to 0.272	-0.608 to -0.0141		-0.376 to 0.289	-0.399 to 0.273	-0.204 to 0.450	-0.107 to 0.526	-0.333 to 0.431	-0.0724 to 0.566	-0.177 to 0.473	-0.255 to 0.416	-0.428 to 0.231	-0.272 to 0.391	-0.311 to 0.355	-0.202 to 0.452	0.255 to 0.741	0.0438 to 0.627	0.00424 to 0.602	0.408 to 0.809	-0.391 to 0.272	-0.289 to 0.375	0.154 to 0.689	0.364 to 0.791	-0.0880 to 0.540	0.506 to 0.848	0.356 to 0.787	0.167 to 0.697	0.316 to 0.770	-0.0175 to 0.588	0.181 to 0.704	0.488 to 0.841	0.0169 to 0.610	0.0487 to 0.630	0.279 to 0.753	0.0496 to 0.630	0.109 to 0.665	0.158 to 0.692		0.164 to 0.695	0.699 to 0.915	-0.186 to 0.465	-0.0573 to 0.561	-0.300 to 0.365	-0.304 to 0.361	-0.182 to 0.469	-0.220 to 0.437	0.00746 to 0.604	0.132 to 0.678	0.121 to 0.672
FA	-0.542 to 0.0845	-0.630 to -0.0491		-0.393 to 0.270	-0.0908 to 0.545	-0.0171 to 0.588	-0.186 to 0.465	-0.292 to 0.467	-0.0888 to 0.554	-0.451 to 0.204	-0.307 to 0.367	-0.120 to 0.516	-0.378 to 0.286	-0.360 to 0.305	-0.244 to 0.416	0.130 to 0.676	0.0188 to 0.611	0.139 to 0.682	0.0430 to 0.626	-0.555 to 0.0663	-0.452 to 0.202	-0.202 to 0.452	-0.363 to 0.302	0.00746 to 0.604	0.278 to 0.752	-0.239 to 0.421	0.0971 to 0.658	-0.278 to 0.386	0.134 to 0.679	0.0704 to 0.643	-0.209 to 0.447	0.158 to 0.692	-0.452 to 0.202	0.190 to 0.709	0.0963 to 0.658	0.0637 to 0.639	-0.271 to 0.392	0.164 to 0.695		-0.321 to 0.344	-0.0460 to 0.569	-0.255 to 0.407	-0.485 to 0.161	-0.320 to 0.346	-0.490 to 0.155	-0.375 to 0.290	-0.494 to 0.150	-0.160 to 0.486	-0.285 to 0.379
FF	-0.248 to 0.412	-0.502 to 0.139		-0.400 to 0.262	-0.573 to 0.0509	-0.261 to 0.401	-0.140 to 0.501	-0.340 to 0.424	-0.201 to 0.470	-0.215 to 0.442	-0.178 to 0.480	-0.463 to 0.189	-0.230 to 0.428	-0.294 to 0.371	-0.0964 to 0.534	0.121 to 0.672	-0.0741 to 0.550	-0.145 to 0.497	0.305 to 0.764	-0.193 to 0.460	-0.163 to 0.484	0.167 to 0.697	0.651 to 0.899	-0.207 to 0.448	0.300 to 0.762	0.497 to 0.845	0.00719 to 0.604	0.514 to 0.851	-0.166 to 0.481	0.0307 to 0.619	0.585 to 0.877	-0.146 to 0.497	0.236 to 0.732	0.125 to 0.674	-0.0522 to 0.565	0.0134 to 0.608	0.231 to 0.730	0.699 to 0.915	-0.321 to 0.344		-0.254 to 0.407	-0.102 to 0.530	-0.172 to 0.476	-0.224 to 0.434	-0.0403 to 0.573	-0.190 to 0.462	0.252 to 0.740	0.156 to 0.691	0.238 to 0.733
VB12	-0.740 to -0.254	-0.736 to -0.244		-0.701 to -0.176	-0.246 to 0.423	-0.189 to 0.462	-0.267 to 0.395	-0.366 to 0.399	-0.361 to 0.324	-0.437 to 0.220	-0.200 to 0.462	-0.338 to 0.327	-0.187 to 0.464	-0.365 to 0.300	-0.0244 to 0.583	0.326 to 0.774	0.719 to 0.921	0.312 to 0.768	-0.0713 to 0.552	-0.435 to 0.222	-0.506 to 0.134	-0.344 to 0.322	-0.209 to 0.447	0.0509 to 0.631	0.225 to 0.726	0.175 to 0.701	0.530 to 0.857	0.252 to 0.740	0.542 to 0.861	0.571 to 0.872	0.0690 to 0.642	0.560 to 0.868	-0.260 to 0.402	0.327 to 0.774	0.408 to 0.809	0.605 to 0.884	0.348 to 0.784	-0.186 to 0.465	-0.0460 to 0.569	-0.254 to 0.407		-0.0703 to 0.552	-0.264 to 0.398	-0.221 to 0.436	-0.177 to 0.473	-0.160 to 0.486	-0.200 to 0.453	-0.196 to 0.457	-0.0832 to 0.543
VARA	-0.394 to 0.269	-0.399 to 0.263		-0.240 to 0.420	-0.392 to 0.281	-0.467 to 0.184	-0.503 to 0.138	-0.525 to 0.220	-0.0471 to 0.583	-0.343 to 0.323	-0.420 to 0.249	-0.448 to 0.207	-0.378 to 0.286	-0.392 to 0.271	-0.359 to 0.306	0.0867 to 0.652	-0.00136 to 0.598	-0.0109 to 0.592	-0.0411 to 0.572	-0.205 to 0.449	-0.263 to 0.399	-0.167 to 0.481	-0.0325 to 0.578	-0.0815 to 0.544	-0.0125 to 0.591	0.0123 to 0.607	0.00719 to 0.604	0.00665 to 0.604	-0.0739 to 0.550	0.260 to 0.744	-0.0196 to 0.587	-0.141 to 0.501	0.0858 to 0.652	-0.184 to 0.467	-0.0634 to 0.557	-0.187 to 0.465	-0.0293 to 0.580	-0.0573 to 0.561	-0.255 to 0.407	-0.102 to 0.530	-0.0703 to 0.552		0.375 to 0.795	0.215 to 0.721	-0.186 to 0.465	-0.244 to 0.416	-0.0317 to 0.579	0.218 to 0.723	0.0378 to 0.623
BCAR	-0.323 to 0.343	-0.160 to 0.486		-0.296 to 0.369	-0.527 to 0.116	-0.544 to 0.0818	-0.535 to 0.0953	-0.530 to 0.214	-0.227 to 0.448	-0.395 to 0.267	-0.348 to 0.327	-0.453 to 0.201	-0.202 to 0.452	-0.544 to 0.0816	-0.385 to 0.279	-0.337 to 0.329	-0.309 to 0.356	-0.434 to 0.224	-0.227 to 0.431	-0.176 to 0.473	-0.291 to 0.374	-0.157 to 0.488	-0.0893 to 0.539	-0.586 to 0.0199	-0.213 to 0.443	-0.231 to 0.428	-0.456 to 0.197	-0.170 to 0.478	-0.365 to 0.300	-0.200 to 0.453	-0.250 to 0.411	-0.355 to 0.310	-0.0749 to 0.549	-0.480 to 0.168	-0.438 to 0.219	-0.278 to 0.385	-0.216 to 0.440	-0.300 to 0.365	-0.485 to 0.161	-0.172 to 0.476	-0.264 to 0.398	0.375 to 0.795		0.527 to 0.856	-0.294 to 0.371	-0.240 to 0.420	0.458 to 0.830	-0.00641 to 0.595	0.217 to 0.722
ACAR	-0.319 to 0.347	-0.292 to 0.373		-0.205 to 0.450	-0.409 to 0.261	-0.321 to 0.344	-0.442 to 0.214	-0.495 to 0.259	-0.167 to 0.497	-0.409 to 0.252	-0.189 to 0.471	-0.254 to 0.407	-0.293 to 0.372	-0.327 to 0.338	-0.339 to 0.326	-0.255 to 0.406	-0.261 to 0.401	-0.327 to 0.339	-0.134 to 0.506	-0.236 to 0.423	-0.333 to 0.333	-0.213 to 0.443	-0.135 to 0.505	-0.431 to 0.227	-0.218 to 0.438	-0.177 to 0.472	-0.316 to 0.350	-0.0950 to 0.535	-0.268 to 0.395	-0.187 to 0.465	-0.268 to 0.395	-0.222 to 0.436	-0.125 to 0.513	-0.335 to 0.331	-0.265 to 0.397	-0.191 to 0.461	-0.157 to 0.488	-0.304 to 0.361	-0.320 to 0.346	-0.224 to 0.434	-0.221 to 0.436	0.215 to 0.721	0.527 to 0.856		-0.338 to 0.328	-0.318 to 0.347	0.0247 to 0.615	-0.0885 to 0.539	-0.114 to 0.521
CRYP	-0.501 to 0.141	-0.412 to 0.249		-0.421 to 0.239	-0.620 to -0.0228	-0.618 to -0.0299	-0.501 to 0.140	-0.485 to 0.271	-0.415 to 0.265	0.0891 to 0.654	-0.420 to 0.249	-0.535 to 0.0947	-0.385 to 0.279	-0.402 to 0.260	-0.251 to 0.410	-0.245 to 0.415	-0.180 to 0.470	-0.213 to 0.443	-0.236 to 0.423	-0.187 to 0.464	-0.236 to 0.424	-0.339 to 0.326	0.197 to 0.712	-0.207 to 0.448	-0.148 to 0.495	-0.00216 to 0.598	-0.179 to 0.471	0.171 to 0.699	-0.147 to 0.496	-0.106 to 0.527	0.0147 to 0.609	-0.155 to 0.490	0.0471 to 0.629	-0.191 to 0.461	-0.338 to 0.328	-0.124 to 0.514	0.0386 to 0.624	-0.182 to 0.469	-0.490 to 0.155	-0.0403 to 0.573	-0.177 to 0.473	-0.186 to 0.465	-0.294 to 0.371	-0.338 to 0.328		-0.248 to 0.412	-0.172 to 0.476	-0.0447 to 0.570	-0.301 to 0.364
LYCO	-0.425 to 0.234	-0.412 to 0.249		-0.501 to 0.140	-0.454 to 0.209	-0.429 to 0.230	-0.300 to 0.365	-0.250 to 0.502	-0.366 to 0.318	-0.0909 to 0.538	-0.302 to 0.372	-0.572 to 0.0415	-0.119 to 0.517	-0.183 to 0.468	-0.286 to 0.378	-0.117 to 0.518	-0.225 to 0.433	-0.252 to 0.409	-0.137 to 0.503	-0.258 to 0.404	-0.258 to 0.404	-0.203 to 0.451	-0.194 to 0.458	-0.163 to 0.483	-0.206 to 0.449	-0.0577 to 0.561	-0.101 to 0.530	-0.204 to 0.450	-0.315 to 0.350	-0.206 to 0.449	-0.0435 to 0.571	-0.251 to 0.410	-0.360 to 0.305	-0.193 to 0.460	-0.0927 to 0.536	-0.256 to 0.406	-0.312 to 0.354	-0.220 to 0.437	-0.375 to 0.290	-0.190 to 0.462	-0.160 to 0.486	-0.244 to 0.416	-0.240 to 0.420	-0.318 to 0.347	-0.248 to 0.412		-0.192 to 0.460	-0.191 to 0.461	-0.280 to 0.383
LZ	-0.321 to 0.345	-0.225 to 0.433		-0.419 to 0.240	-0.659 to -0.0890	-0.529 to 0.103	-0.359 to 0.306	-0.364 to 0.401	-0.384 to 0.299	-0.348 to 0.318	-0.178 to 0.480	-0.483 to 0.164	-0.0244 to 0.583	-0.448 to 0.207	-0.202 to 0.452	-0.235 to 0.424	-0.218 to 0.439	-0.389 to 0.274	-0.0480 to 0.568	-0.216 to 0.440	-0.362 to 0.303	-0.0186 to 0.587	0.193 to 0.710	-0.541 to 0.0860	-0.0576 to 0.561	-0.0146 to 0.590	-0.341 to 0.325	0.0411 to 0.625	-0.310 to 0.356	-0.177 to 0.472	0.0881 to 0.653	-0.279 to 0.384	0.0309 to 0.619	-0.325 to 0.341	-0.348 to 0.317	-0.147 to 0.496	-0.0480 to 0.568	0.00746 to 0.604	-0.494 to 0.150	0.252 to 0.740	-0.200 to 0.453	-0.0317 to 0.579	0.458 to 0.830	0.0247 to 0.615	-0.172 to 0.476	-0.192 to 0.460		-0.00774 to 0.594	0.616 to 0.888
ATOC	-0.281 to 0.383	-0.530 to 0.102		-0.305 to 0.361	-0.593 to 0.0207	-0.374 to 0.291	-0.451 to 0.203	-0.501 to 0.250	0.111 to 0.678	-0.451 to 0.204	-0.338 to 0.338	-0.316 to 0.349	-0.339 to 0.326	-0.219 to 0.438	-0.150 to 0.494	0.121 to 0.672	-0.0514 to 0.565	0.0193 to 0.612	0.144 to 0.685	-0.227 to 0.431	-0.275 to 0.388	-0.0405 to 0.573	0.107 to 0.664	-0.217 to 0.440	0.200 to 0.714	0.199 to 0.713	-0.0196 to 0.587	0.120 to 0.671	-0.0188 to 0.587	0.0142 to 0.608	0.224 to 0.726	-0.0855 to 0.542	0.298 to 0.761	0.0526 to 0.632	-0.0249 to 0.583	-0.0215 to 0.585	0.0242 to 0.615	0.132 to 0.678	-0.160 to 0.486	0.156 to 0.691	-0.196 to 0.457	0.218 to 0.723	-0.00641 to 0.595	-0.0885 to 0.539	-0.0447 to 0.570	-0.191 to 0.461	-0.00774 to 0.594		0.0523 to 0.632
VK	-0.255 to 0.406	-0.355 to 0.310		-0.433 to 0.225	-0.608 to -0.00366	-0.421 to 0.238	-0.417 to 0.243	-0.451 to 0.311	-0.338 to 0.347	-0.348 to 0.318	-0.206 to 0.457	-0.487 to 0.158	-0.0728 to 0.551	-0.516 to 0.120	-0.157 to 0.488	-0.111 to 0.523	-0.104 to 0.528	-0.264 to 0.398	-0.0467 to 0.569	-0.111 to 0.523	-0.276 to 0.387	-0.133 to 0.507	0.105 to 0.662	-0.461 to 0.191	0.212 to 0.720	0.0526 to 0.632	-0.229 to 0.429	0.0648 to 0.639	-0.158 to 0.487	0.0438 to 0.627	0.209 to 0.718	-0.270 to 0.393	-0.0486 to 0.567	-0.152 to 0.492	-0.187 to 0.465	0.0345 to 0.621	0.0604 to 0.637	0.121 to 0.672	-0.285 to 0.379	0.238 to 0.733	-0.0832 to 0.543	0.0378 to 0.623	0.217 to 0.722	-0.114 to 0.521	-0.301 to 0.364	-0.280 to 0.383	0.616 to 0.888	0.0523 to 0.632
CHOLE	-0.729 to -0.230	-0.597 to 0.00306		-0.497 to 0.146	-0.100 to 0.539	-0.294 to 0.371	-0.169 to 0.479	-0.271 to 0.484	-0.388 to 0.295	-0.372 to 0.293	-0.0779 to 0.554	-0.311 to 0.355	-0.333 to 0.333	-0.327 to 0.338	-0.135 to 0.505	0.0334 to 0.620	0.277 to 0.752	0.244 to 0.736	-0.332 to 0.333	-0.489 to 0.157	-0.506 to 0.133	-0.460 to 0.192	-0.354 to 0.311	0.107 to 0.664	-0.258 to 0.404	-0.244 to 0.416	0.224 to 0.726	-0.172 to 0.476	0.225 to 0.726	0.165 to 0.695	-0.301 to 0.364	0.431 to 0.819	-0.285 to 0.379	-0.182 to 0.468	0.0940 to 0.656	-0.0117 to 0.592	-0.123 to 0.514	-0.402 to 0.259	-0.162 to 0.485	-0.449 to 0.206	0.244 to 0.736	-0.149 to 0.495	-0.334 to 0.332	-0.281 to 0.383	-0.0366 to 0.575	-0.324 to 0.342	-0.303 to 0.362	-0.292 to 0.372	-0.396 to 0.266
SFAT	-0.599 to 0.000628	-0.630 to -0.0491		-0.366 to 0.299	0.0694 to 0.648	0.00349 to 0.602	-0.0391 to 0.574	-0.232 to 0.516	-0.0408 to 0.587	-0.508 to 0.132	-0.149 to 0.502	-0.114 to 0.521	-0.385 to 0.279	-0.237 to 0.423	-0.112 to 0.522	0.499 to 0.845	0.407 to 0.809	0.740 to 0.928	-0.0827 to 0.544	-0.318 to 0.348	-0.268 to 0.395	-0.276 to 0.388	-0.271 to 0.392	0.682 to 0.909	0.0424 to 0.626	-0.0910 to 0.538	0.558 to 0.867	-0.0128 to 0.591	0.387 to 0.801	0.462 to 0.831	-0.166 to 0.481	0.350 to 0.785	-0.377 to 0.288	0.220 to 0.724	0.445 to 0.824	-0.00269 to 0.598	-0.103 to 0.529	-0.130 to 0.509	0.121 to 0.672	-0.279 to 0.385	0.213 to 0.721	-0.0436 to 0.571	-0.511 to 0.127	-0.316 to 0.350	-0.302 to 0.363	-0.292 to 0.372	-0.552 to 0.0706	-0.245 to 0.416	-0.442 to 0.214
MFAT	-0.568 to 0.0470	-0.641 to -0.0669		-0.279 to 0.384	-0.166 to 0.490	-0.0847 to 0.542	-0.132 to 0.507	-0.377 to 0.389	0.168 to 0.708	-0.437 to 0.220	-0.222 to 0.444	-0.195 to 0.458	-0.339 to 0.326	-0.242 to 0.418	-0.0648 to 0.556	0.460 to 0.830	0.437 to 0.821	0.827 to 0.954	-0.0985 to 0.532	-0.361 to 0.304	-0.288 to 0.377	-0.370 to 0.295	-0.194 to 0.458	0.215 to 0.721	0.245 to 0.736	-0.0379 to 0.574	0.450 to 0.827	0.0196 to 0.612	0.499 to 0.846	0.557 to 0.867	0.0449 to 0.627	0.363 to 0.790	-0.312 to 0.354	0.247 to 0.737	0.303 to 0.764	0.203 to 0.715	0.0430 to 0.626	0.159 to 0.692	0.173 to 0.700	-0.0657 to 0.555	0.280 to 0.753	-0.0262 to 0.582	-0.410 to 0.251	-0.361 to 0.304	-0.232 to 0.427	-0.272 to 0.392	-0.303 to 0.362	0.0954 to 0.657	-0.125 to 0.513
PFAT	-0.528 to 0.104	-0.545 to 0.0808		-0.412 to 0.249	-0.588 to 0.0279	-0.149 to 0.494	-0.319 to 0.347	-0.434 to 0.329	-0.0780 to 0.562	-0.391 to 0.272	-0.276 to 0.396	-0.114 to 0.521	-0.216 to 0.440	-0.530 to 0.101	0.0171 to 0.610	0.105 to 0.663	0.0204 to 0.612	0.274 to 0.750	-0.108 to 0.525	-0.199 to 0.455	-0.186 to 0.466	-0.237 to 0.422	-0.228 to 0.430	-0.275 to 0.388	0.224 to 0.726	-0.175 to 0.474	-0.0532 to 0.564	-0.113 to 0.522	0.154 to 0.690	-0.0726 to 0.551	-0.0319 to 0.578	-0.0840 to 0.543	-0.248 to 0.413	0.118 to 0.670	-0.111 to 0.523	0.167 to 0.697	0.0177 to 0.611	-0.0301 to 0.580	-0.0340 to 0.577	-0.0693 to 0.553	-0.00455 to 0.596	-0.183 to 0.468	-0.206 to 0.449	-0.299 to 0.366	-0.244 to 0.416	-0.312 to 0.353	-0.0426 to 0.571	0.199 to 0.713	0.0986 to 0.659
OMEGA6	-0.514 to 0.124	-0.530 to 0.102		-0.387 to 0.277	-0.595 to 0.0169	-0.163 to 0.484	-0.370 to 0.295	-0.486 to 0.270	-0.0328 to 0.592	-0.362 to 0.303	-0.330 to 0.345	-0.133 to 0.507	-0.202 to 0.452	-0.507 to 0.133	-0.0162 to 0.589	0.0486 to 0.630	-0.0510 to 0.566	0.223 to 0.726	-0.113 to 0.521	-0.206 to 0.449	-0.171 to 0.477	-0.275 to 0.388	-0.224 to 0.433	-0.301 to 0.364	0.235 to 0.731	-0.158 to 0.487	-0.0940 to 0.536	-0.127 to 0.511	0.131 to 0.677	-0.0945 to 0.535	-0.0120 to 0.592	-0.135 to 0.506	-0.257 to 0.404	0.112 to 0.667	-0.148 to 0.495	0.119 to 0.671	-0.0170 to 0.588	0.00106 to 0.600	-0.0304 to 0.580	-0.0520 to 0.565	-0.0534 to 0.564	-0.218 to 0.439	-0.267 to 0.396	-0.333 to 0.333	-0.230 to 0.428	-0.310 to 0.356	-0.0970 to 0.533	0.222 to 0.725	0.0659 to 0.640
OMEGA3	-0.527 to 0.106	-0.520 to 0.116		-0.440 to 0.216	-0.560 to 0.0694	-0.203 to 0.451	-0.300 to 0.365	-0.562 to 0.169	-0.197 to 0.473	-0.437 to 0.220	-0.241 to 0.427	-0.174 to 0.475	-0.220 to 0.437	-0.440 to 0.216	0.0426 to 0.626	0.109 to 0.665	-0.0184 to 0.587	0.185 to 0.706	-0.108 to 0.525	-0.181 to 0.469	-0.294 to 0.371	-0.221 to 0.436	-0.382 to 0.282	-0.255 to 0.407	0.0449 to 0.627	-0.207 to 0.448	-0.0181 to 0.588	-0.139 to 0.502	-0.0298 to 0.580	-0.118 to 0.518	-0.0818 to 0.544	-0.175 to 0.474	-0.144 to 0.499	0.135 to 0.679	-0.138 to 0.503	0.0381 to 0.623	0.0239 to 0.614	-0.142 to 0.500	-0.219 to 0.438	-0.145 to 0.498	0.0518 to 0.632	-0.0293 to 0.580	-0.216 to 0.440	-0.297 to 0.368	-0.338 to 0.328	-0.262 to 0.400	-0.141 to 0.501	0.112 to 0.667	-0.00331 to 0.597
EPA	-0.649 to -0.0819	-0.619 to -0.0315		-0.606 to -0.0104	-0.193 to 0.467	-0.302 to 0.363	-0.0827 to 0.544	-0.184 to 0.552	-0.483 to 0.185	-0.419 to 0.241	-0.0159 to 0.596	-0.407 to 0.254	-0.320 to 0.346	-0.376 to 0.288	0.00870 to 0.605	0.163 to 0.694	0.419 to 0.814	0.117 to 0.669	-0.127 to 0.511	-0.378 to 0.286	-0.479 to 0.169	-0.188 to 0.464	-0.247 to 0.413	-0.0888 to 0.539	-0.0948 to 0.535	-0.0314 to 0.579	0.315 to 0.769	-0.00721 to 0.595	0.177 to 0.702	0.212 to 0.720	-0.00615 to 0.595	0.354 to 0.787	-0.265 to 0.397	-0.0359 to 0.576	0.0556 to 0.634	0.254 to 0.741	0.00505 to 0.603	-0.255 to 0.406	-0.287 to 0.377	-0.251 to 0.410	0.413 to 0.812	-0.120 to 0.517	-0.183 to 0.467	-0.290 to 0.374	-0.105 to 0.528	-0.104 to 0.528	-0.0703 to 0.552	-0.188 to 0.463	-0.146 to 0.497
DHA	-0.540 to 0.0880	-0.454 to 0.200		-0.538 to 0.0905	-0.470 to 0.190	-0.404 to 0.258	-0.264 to 0.398	-0.379 to 0.387	-0.486 to 0.181	-0.400 to 0.262	0.0422 to 0.632	-0.344 to 0.322	-0.300 to 0.365	-0.213 to 0.443	0.0255 to 0.615	-0.196 to 0.457	-0.0217 to 0.585	-0.185 to 0.466	-0.209 to 0.447	-0.357 to 0.308	-0.484 to 0.162	-0.251 to 0.410	-0.178 to 0.472	-0.280 to 0.384	-0.203 to 0.451	-0.112 to 0.522	-0.0553 to 0.563	-0.00216 to 0.598	-0.124 to 0.513	-0.186 to 0.465	-0.0693 to 0.553	0.0337 to 0.621	-0.0955 to 0.534	-0.184 to 0.466	-0.209 to 0.446	-0.00774 to 0.594	-0.0493 to 0.567	-0.326 to 0.340	-0.449 to 0.206	-0.178 to 0.472	0.0231 to 0.614	-0.320 to 0.346	-0.178 to 0.471	-0.180 to 0.470	0.218 to 0.723	-0.257 to 0.404	0.0515 to 0.631	-0.126 to 0.512	-0.224 to 0.434
OMEGA6TO3	-0.284 to 0.380	-0.364 to 0.301		-0.200 to 0.454	-0.385 to 0.288	-0.279 to 0.385	-0.378 to 0.286	-0.323 to 0.440	-0.133 to 0.522	-0.215 to 0.442	-0.444 to 0.222	-0.266 to 0.397	-0.202 to 0.452	-0.397 to 0.266	-0.458 to 0.194	-0.394 to 0.269	-0.362 to 0.303	-0.375 to 0.289	-0.281 to 0.383	-0.362 to 0.304	-0.246 to 0.415	-0.335 to 0.331	-0.0614 to 0.559	-0.388 to 0.275	-0.229 to 0.429	-0.230 to 0.428	-0.409 to 0.252	-0.265 to 0.398	-0.249 to 0.412	-0.292 to 0.372	-0.250 to 0.411	-0.262 to 0.400	-0.375 to 0.289	-0.399 to 0.263	-0.357 to 0.308	-0.303 to 0.362	-0.362 to 0.303	-0.105 to 0.528	-0.145 to 0.498	-0.176 to 0.473	-0.481 to 0.166	-0.525 to 0.108	-0.374 to 0.290	-0.363 to 0.302	-0.209 to 0.447	-0.351 to 0.314	-0.236 to 0.423	-0.264 to 0.398	-0.272 to 0.391
VITD	-0.295 to 0.370	-0.605 to -0.00838		-0.593 to 0.0101	-0.415 to 0.256	-0.308 to 0.357	-0.355 to 0.310	-0.526 to 0.219	-0.355 to 0.329	-0.525 to 0.109	-0.249 to 0.420	-0.322 to 0.344	-0.488 to 0.157	-0.225 to 0.433	-0.0728 to 0.551	-0.0423 to 0.572	-0.0212 to 0.586	-0.109 to 0.525	-0.0301 to 0.580	-0.404 to 0.258	-0.428 to 0.230	-0.143 to 0.499	-0.0880 to 0.540	-0.309 to 0.357	0.0720 to 0.644	0.0667 to 0.640	-0.000827 to 0.599	0.0601 to 0.637	-0.0553 to 0.563	-0.155 to 0.490	0.200 to 0.714	-0.0215 to 0.585	0.0411 to 0.625	0.182 to 0.705	-0.108 to 0.525	0.151 to 0.688	0.0762 to 0.646	-0.135 to 0.505	-0.179 to 0.471	-0.0918 to 0.537	0.0540 to 0.633	-0.209 to 0.446	-0.382 to 0.282	-0.311 to 0.354	-0.0978 to 0.533	-0.473 to 0.176	-0.297 to 0.368	0.126 to 0.674	-0.225 to 0.433
CHOLN	-0.648 to -0.0802	-0.713 to -0.198		-0.653 to -0.0878	-0.419 to 0.251	-0.333 to 0.333	-0.278 to 0.386	-0.359 to 0.406	-0.382 to 0.301	-0.318 to 0.348	-0.0657 to 0.563	-0.402 to 0.260	-0.265 to 0.397	-0.338 to 0.327	-0.0568 to 0.562	0.161 to 0.693	0.412 to 0.811	0.0858 to 0.652	-0.0366 to 0.575	-0.338 to 0.328	-0.436 to 0.221	-0.206 to 0.449	0.0813 to 0.649	-0.0241 to 0.584	0.0920 to 0.655	0.217 to 0.722	0.265 to 0.746	0.420 to 0.814	0.287 to 0.756	0.207 to 0.718	0.106 to 0.663	0.379 to 0.797	0.115 to 0.668	0.130 to 0.676	0.193 to 0.710	0.391 to 0.803	0.423 to 0.815	-0.194 to 0.459	-0.315 to 0.350	-0.0511 to 0.566	0.418 to 0.813	-0.0898 to 0.539	-0.139 to 0.502	-0.117 to 0.518	0.282 to 0.754	-0.319 to 0.347	0.00505 to 0.603	0.0206 to 0.612	-0.0945 to 0.535
F_TOTAL	-0.105 to 0.527	-0.322 to 0.344		-0.322 to 0.343	-0.448 to 0.216	-0.578 to 0.0331	-0.264 to 0.398	-0.159 to 0.569	-0.441 to 0.236	-0.143 to 0.499	-0.241 to 0.427	-0.433 to 0.225	-0.517 to 0.120	-0.170 to 0.478	-0.416 to 0.244	-0.331 to 0.335	-0.395 to 0.268	-0.598 to 0.00152	-0.0194 to 0.587	-0.378 to 0.286	-0.523 to 0.112	0.210 to 0.719	0.225 to 0.727	-0.237 to 0.423	-0.330 to 0.336	0.0307 to 0.619	-0.361 to 0.304	0.156 to 0.691	-0.462 to 0.190	-0.414 to 0.246	-0.0521 to 0.565	-0.415 to 0.246	0.317 to 0.770	-0.211 to 0.444	-0.352 to 0.314	-0.326 to 0.339	-0.121 to 0.516	-0.112 to 0.522	-0.494 to 0.150	0.0479 to 0.629	-0.448 to 0.207	-0.334 to 0.331	-0.297 to 0.368	-0.300 to 0.365	-0.0115 to 0.592	-0.313 to 0.352	-0.171 to 0.477	-0.277 to 0.386	-0.327 to 0.339
F_CITMLB	-0.232 to 0.427	-0.347 to 0.319		-0.197 to 0.457	-0.317 to 0.358	-0.393 to 0.270	-0.183 to 0.467	-0.198 to 0.541	-0.330 to 0.354	-0.212 to 0.444	-0.393 to 0.280	-0.419 to 0.240	-0.684 to -0.143	-0.293 to 0.371	-0.313 to 0.353	-0.0129 to 0.591	-0.226 to 0.432	-0.234 to 0.425	0.122 to 0.672	-0.302 to 0.363	-0.438 to 0.219	0.271 to 0.749	0.312 to 0.768	-0.140 to 0.502	-0.112 to 0.523	0.156 to 0.691	-0.160 to 0.486	0.159 to 0.692	-0.263 to 0.399	-0.136 to 0.505	0.129 to 0.676	-0.245 to 0.415	0.394 to 0.803	0.00478 to 0.602	-0.202 to 0.452	-0.194 to 0.459	-0.0258 to 0.583	0.0377 to 0.623	-0.309 to 0.357	0.121 to 0.671	-0.351 to 0.314	-0.0207 to 0.586	-0.287 to 0.377	-0.256 to 0.405	-0.0274 to 0.581	-0.334 to 0.332	-0.270 to 0.393	0.0238 to 0.614	-0.228 to 0.430
F_OTHER	-0.0260 to 0.582	-0.136 to 0.504		-0.354 to 0.311	-0.453 to 0.211	-0.685 to -0.146	-0.452 to 0.203	-0.353 to 0.412	-0.498 to 0.166	-0.160 to 0.486	-0.365 to 0.310	-0.502 to 0.139	-0.397 to 0.265	-0.300 to 0.365	-0.637 to -0.0605	-0.617 to -0.0278	-0.574 to 0.0380	-0.766 to -0.308	-0.374 to 0.290	-0.285 to 0.379	-0.348 to 0.318	-0.184 to 0.467	-0.144 to 0.498	-0.463 to 0.188	-0.550 to 0.0742	-0.312 to 0.353	-0.593 to 0.00972	-0.302 to 0.363	-0.618 to -0.0290	-0.557 to 0.0633	-0.327 to 0.339	-0.610 to -0.0173	-0.282 to 0.382	-0.553 to 0.0688	-0.577 to 0.0341	-0.526 to 0.107	-0.441 to 0.216	-0.325 to 0.341	-0.618 to -0.0302	-0.208 to 0.447	-0.575 to 0.0369	-0.449 to 0.205	-0.277 to 0.386	-0.340 to 0.326	-0.217 to 0.439	-0.339 to 0.327	-0.155 to 0.490	-0.623 to -0.0378	-0.368 to 0.297
F_JUICE	-0.0769 to 0.548	-0.169 to 0.479		-0.141 to 0.501	-0.526 to 0.117	-0.332 to 0.333	-0.307 to 0.359	-0.262 to 0.492	-0.195 to 0.475	-0.397 to 0.266	-0.0927 to 0.544	-0.237 to 0.422	-0.285 to 0.379	-0.0586 to 0.560	-0.0745 to 0.549	-0.333 to 0.333	-0.499 to 0.143	-0.520 to 0.116	-0.109 to 0.524	-0.306 to 0.359	-0.435 to 0.222	0.000438 to 0.600	-0.139 to 0.502	-0.386 to 0.278	-0.324 to 0.341	-0.122 to 0.515	-0.420 to 0.240	-0.0818 to 0.544	-0.466 to 0.185	-0.525 to 0.108	-0.188 to 0.464	-0.516 to 0.120	0.132 to 0.678	-0.265 to 0.398	-0.322 to 0.343	-0.437 to 0.219	-0.258 to 0.403	-0.255 to 0.406	-0.503 to 0.138	-0.0573 to 0.561	-0.477 to 0.172	-0.388 to 0.275	-0.263 to 0.399	-0.350 to 0.316	-0.390 to 0.273	-0.185 to 0.466	-0.163 to 0.484	-0.0556 to 0.562	-0.211 to 0.444
V_TOTAL	-0.304 to 0.361	-0.170 to 0.478		-0.195 to 0.458	-0.613 to -0.0107	-0.511 to 0.128	-0.515 to 0.122	-0.631 to 0.0632	-0.261 to 0.419	-0.154 to 0.490	-0.338 to 0.338	-0.502 to 0.139	-0.0648 to 0.556	-0.576 to 0.0351	-0.272 to 0.391	-0.234 to 0.425	-0.199 to 0.454	-0.209 to 0.446	-0.209 to 0.446	-0.165 to 0.482	-0.232 to 0.427	-0.300 to 0.365	0.286 to 0.756	-0.436 to 0.221	-0.157 to 0.488	-0.0473 to 0.568	-0.272 to 0.391	0.123 to 0.673	-0.176 to 0.473	-0.00668 to 0.595	0.0567 to 0.635	-0.222 to 0.435	-0.0117 to 0.592	-0.353 to 0.312	-0.407 to 0.254	-0.177 to 0.473	-0.00269 to 0.598	-0.0647 to 0.556	-0.537 to 0.0923	0.115 to 0.668	-0.216 to 0.441	0.100 to 0.660	0.286 to 0.756	0.153 to 0.689	0.100 to 0.660	-0.220 to 0.437	0.343 to 0.782	-0.0322 to 0.578	0.213 to 0.720
V_DRKGR	-0.440 to 0.216	-0.403 to 0.259		-0.400 to 0.262	-0.440 to 0.226	-0.255 to 0.406	-0.146 to 0.496	-0.161 to 0.568	-0.304 to 0.380	-0.323 to 0.343	-0.120 to 0.524	-0.369 to 0.296	-0.0232 to 0.584	-0.576 to 0.0362	-0.109 to 0.525	-0.0513 to 0.565	-0.0577 to 0.561	-0.212 to 0.444	0.0127 to 0.607	-0.256 to 0.405	-0.396 to 0.266	0.00365 to 0.602	-0.111 to 0.523	-0.480 to 0.168	0.0843 to 0.651	-0.0920 to 0.537	-0.217 to 0.439	-0.0255 to 0.583	-0.0870 to 0.541	-0.0478 to 0.568	0.0224 to 0.614	-0.229 to 0.429	-0.173 to 0.476	-0.114 to 0.521	-0.270 to 0.393	0.0829 to 0.650	-0.0256 to 0.583	0.118 to 0.670	-0.242 to 0.418	0.162 to 0.694	-0.0855 to 0.542	-0.232 to 0.427	0.0804 to 0.649	-0.198 to 0.455	-0.455 to 0.198	-0.309 to 0.357	0.465 to 0.832	-0.0840 to 0.543	0.560 to 0.868
V_REDOR_TOTAL	-0.402 to 0.260	-0.319 to 0.346		-0.473 to 0.176	-0.509 to 0.140	-0.525 to 0.109	-0.498 to 0.144	-0.529 to 0.215	-0.399 to 0.283	-0.0998 to 0.531	-0.507 to 0.143	-0.623 to -0.0378	-0.320 to 0.346	-0.533 to 0.0978	-0.461 to 0.191	-0.336 to 0.330	-0.360 to 0.305	-0.371 to 0.294	-0.323 to 0.342	-0.181 to 0.469	-0.164 to 0.483	-0.290 to 0.375	-0.164 to 0.483	-0.487 to 0.158	-0.287 to 0.377	-0.265 to 0.398	-0.383 to 0.281	-0.337 to 0.329	-0.409 to 0.252	-0.294 to 0.370	-0.244 to 0.416	-0.302 to 0.363	-0.276 to 0.387	-0.472 to 0.178	-0.395 to 0.268	-0.339 to 0.327	-0.351 to 0.315	-0.387 to 0.276	-0.423 to 0.236	-0.324 to 0.342	-0.333 to 0.333	0.105 to 0.662	0.346 to 0.783	0.147 to 0.686	-0.187 to 0.465	0.220 to 0.724	-0.0961 to 0.534	-0.0676 to 0.554	-0.217 to 0.440
V_REDOR_TOMATO	-0.391 to 0.272	-0.346 to 0.319		-0.506 to 0.135	-0.400 to 0.272	-0.404 to 0.258	-0.279 to 0.385	-0.269 to 0.487	-0.504 to 0.157	-0.0426 to 0.571	-0.322 to 0.353	-0.622 to -0.0354	-0.157 to 0.488	-0.327 to 0.338	-0.326 to 0.339	-0.248 to 0.412	-0.361 to 0.304	-0.375 to 0.290	-0.181 to 0.469	-0.233 to 0.426	-0.229 to 0.429	-0.223 to 0.434	-0.195 to 0.458	-0.320 to 0.346	-0.260 to 0.402	-0.160 to 0.486	-0.255 to 0.407	-0.299 to 0.365	-0.441 to 0.215	-0.278 to 0.385	-0.135 to 0.505	-0.303 to 0.362	-0.422 to 0.237	-0.317 to 0.349	-0.264 to 0.398	-0.332 to 0.334	-0.416 to 0.245	-0.293 to 0.371	-0.381 to 0.283	-0.237 to 0.422	-0.292 to 0.373	-0.308 to 0.357	-0.189 to 0.463	-0.207 to 0.448	-0.301 to 0.364	0.771 to 0.937	-0.243 to 0.417	-0.343 to 0.322	-0.289 to 0.375
V_REDOR_OTHER	-0.384 to 0.280	-0.315 to 0.351		-0.298 to 0.367	-0.443 to 0.223	-0.568 to 0.0472	-0.589 to 0.0158	-0.605 to 0.106	-0.165 to 0.498	-0.348 to 0.318	-0.416 to 0.254	-0.387 to 0.277	-0.435 to 0.222	-0.503 to 0.138	-0.477 to 0.171	-0.366 to 0.299	-0.359 to 0.306	-0.441 to 0.215	-0.242 to 0.418	-0.219 to 0.437	-0.247 to 0.414	-0.209 to 0.446	-0.221 to 0.436	-0.503 to 0.138	-0.264 to 0.398	-0.292 to 0.373	-0.467 to 0.184	-0.250 to 0.411	-0.362 to 0.303	-0.328 to 0.338	-0.395 to 0.267	-0.334 to 0.332	-0.0184 to 0.587	-0.415 to 0.246	-0.428 to 0.231	-0.273 to 0.390	-0.205 to 0.449	-0.443 to 0.213	-0.430 to 0.228	-0.369 to 0.296	-0.344 to 0.322	0.306 to 0.765	0.597 to 0.881	0.510 to 0.850	-0.142 to 0.500	-0.426 to 0.232	-0.0530 to 0.564	0.00941 to 0.605	-0.220 to 0.437
V_STARCHY_TOTAL	-0.468 to 0.183	-0.472 to 0.178		-0.389 to 0.274	-0.315 to 0.360	-0.208 to 0.447	-0.365 to 0.300	-0.466 to 0.293	-0.277 to 0.404	-0.372 to 0.292	-0.218 to 0.447	-0.259 to 0.403	-0.155 to 0.490	-0.538 to 0.0912	-0.0446 to 0.570	0.0465 to 0.628	0.0356 to 0.622	0.0675 to 0.641	-0.0934 to 0.536	-0.409 to 0.252	-0.377 to 0.288	-0.376 to 0.288	-0.220 to 0.437	-0.221 to 0.436	0.0320 to 0.619	-0.177 to 0.473	-0.00665 to 0.595	-0.0293 to 0.580	0.179 to 0.703	0.0934 to 0.656	-0.157 to 0.488	-0.00773 to 0.594	-0.269 to 0.394	0.0362 to 0.622	-0.186 to 0.465	0.172 to 0.699	0.0439 to 0.627	-0.178 to 0.472	-0.114 to 0.521	-0.229 to 0.429	0.132 to 0.678	-0.148 to 0.495	-0.259 to 0.403	-0.128 to 0.510	-0.312 to 0.353	-0.500 to 0.142	-0.261 to 0.401	-0.218 to 0.439	-0.0921 to 0.537
V_STARCHY_POTATO	-0.460 to 0.193	-0.451 to 0.203		-0.373 to 0.292	-0.297 to 0.377	-0.246 to 0.415	-0.402 to 0.260	-0.469 to 0.289	-0.250 to 0.428	-0.362 to 0.303	-0.288 to 0.385	-0.247 to 0.413	-0.185 to 0.466	-0.533 to 0.0978	-0.101 to 0.531	0.0139 to 0.608	-0.0367 to 0.575	-0.00450 to 0.596	-0.0636 to 0.557	-0.434 to 0.223	-0.396 to 0.266	-0.346 to 0.320	-0.260 to 0.402	-0.265 to 0.397	-0.0230 to 0.584	-0.216 to 0.440	-0.0862 to 0.541	-0.0949 to 0.535	0.142 to 0.683	0.0142 to 0.608	-0.227 to 0.431	-0.0629 to 0.557	-0.262 to 0.400	0.0180 to 0.611	-0.224 to 0.434	0.103 to 0.661	-0.00477 to 0.596	-0.230 to 0.429	-0.119 to 0.517	-0.295 to 0.370	0.0661 to 0.640	-0.152 to 0.492	-0.263 to 0.400	-0.127 to 0.511	-0.370 to 0.294	-0.535 to 0.0946	-0.284 to 0.380	-0.243 to 0.417	-0.134 to 0.506
V_STARCHY_OTHER	-0.400 to 0.262	-0.249 to 0.412		-0.228 to 0.430	-0.0916 to 0.545	-0.217 to 0.439	-0.177 to 0.472	-0.221 to 0.524	-0.476 to 0.193	-0.379 to 0.285	-0.0221 to 0.592	-0.422 to 0.238	-0.380 to 0.285	-0.440 to 0.216	-0.260 to 0.402	-0.237 to 0.422	-0.116 to 0.519	-0.0973 to 0.533	-0.415 to 0.245	-0.229 to 0.430	-0.396 to 0.267	-0.380 to 0.284	-0.244 to 0.417	-0.207 to 0.448	-0.328 to 0.337	-0.283 to 0.381	-0.119 to 0.517	-0.186 to 0.466	-0.122 to 0.515	-0.0467 to 0.569	-0.192 to 0.461	-0.135 to 0.505	-0.352 to 0.313	-0.400 to 0.262	-0.329 to 0.337	-0.172 to 0.476	-0.302 to 0.363	-0.409 to 0.252	-0.376 to 0.288	-0.316 to 0.350	-0.133 to 0.507	-0.235 to 0.424	-0.158 to 0.487	-0.0467 to 0.569	-0.0698 to 0.553	-0.290 to 0.375	-0.317 to 0.349	-0.268 to 0.395	-0.370 to 0.295
V_OTHER	-0.187 to 0.464	-0.0255 to 0.583		-0.114 to 0.521	-0.586 to 0.0315	-0.500 to 0.142	-0.464 to 0.188	-0.543 to 0.197	-0.387 to 0.296	-0.223 to 0.435	-0.214 to 0.451	-0.425 to 0.234	-0.183 to 0.467	-0.376 to 0.288	-0.286 to 0.378	-0.448 to 0.207	-0.352 to 0.313	-0.398 to 0.265	-0.414 to 0.246	-0.0232 to 0.584	-0.177 to 0.472	-0.380 to 0.284	0.0986 to 0.659	-0.424 to 0.235	-0.438 to 0.219	-0.189 to 0.463	-0.408 to 0.253	-0.0370 to 0.575	-0.386 to 0.277	-0.252 to 0.409	-0.123 to 0.514	-0.417 to 0.243	-0.146 to 0.497	-0.530 to 0.101	-0.425 to 0.234	-0.402 to 0.261	-0.173 to 0.476	-0.320 to 0.345	-0.737 to -0.246	-0.0437 to 0.571	-0.346 to 0.320	-0.138 to 0.503	0.0349 to 0.621	-0.00234 to 0.598	0.0577 to 0.635	-0.298 to 0.367	0.198 to 0.713	-0.291 to 0.373	0.00648 to 0.603
V_LEGUMES	-0.222 to 0.435	-0.202 to 0.452		-0.377 to 0.287	-0.460 to 0.202	-0.350 to 0.315	-0.396 to 0.266	-0.305 to 0.456	-0.509 to 0.151	-0.129 to 0.510	-0.297 to 0.377	-0.643 to -0.0716	-0.185 to 0.466	-0.330 to 0.336	-0.295 to 0.370	-0.337 to 0.329	-0.322 to 0.344	-0.501 to 0.141	-0.221 to 0.436	-0.0758 to 0.548	-0.0830 to 0.543	-0.161 to 0.485	0.0186 to 0.611	-0.435 to 0.223	-0.170 to 0.478	-0.0175 to 0.588	-0.295 to 0.370	-0.111 to 0.523	-0.402 to 0.260	-0.354 to 0.312	0.0559 to 0.634	-0.433 to 0.225	-0.325 to 0.341	-0.384 to 0.279	-0.301 to 0.364	-0.248 to 0.412	-0.129 to 0.509	-0.257 to 0.405	-0.570 to 0.0446	-0.0903 to 0.538	-0.323 to 0.343	-0.361 to 0.304	-0.196 to 0.457	-0.427 to 0.232	-0.0447 to 0.570	0.0800 to 0.648	0.0189 to 0.611	-0.269 to 0.394	-0.00867 to 0.594
G_TOTAL	-0.516 to 0.120	-0.549 to 0.0754		-0.477 to 0.171	-0.345 to 0.330	0.0238 to 0.614	-0.351 to 0.315	-0.386 to 0.380	-0.0354 to 0.590	-0.432 to 0.225	-0.387 to 0.286	-0.237 to 0.423	-0.142 to 0.500	-0.349 to 0.316	-0.202 to 0.452	0.000772 to 0.600	-0.171 to 0.477	-0.0594 to 0.560	0.0615 to 0.637	-0.469 to 0.181	-0.124 to 0.514	-0.248 to 0.413	-0.0948 to 0.535	-0.137 to 0.504	0.212 to 0.720	-0.0455 to 0.569	-0.0895 to 0.539	-0.129 to 0.510	0.0190 to 0.611	-0.0948 to 0.535	-0.197 to 0.456	0.0460 to 0.628	-0.481 to 0.166	0.0813 to 0.649	0.0926 to 0.656	-0.0873 to 0.540	-0.246 to 0.415	0.0909 to 0.655	0.305 to 0.764	-0.0868 to 0.541	-0.190 to 0.462	-0.460 to 0.192	-0.456 to 0.197	-0.280 to 0.384	-0.442 to 0.214	-0.214 to 0.442	-0.351 to 0.315	-0.266 to 0.396	-0.286 to 0.378
G_WHOLE	-0.159 to 0.487	-0.310 to 0.355		-0.419 to 0.240	-0.411 to 0.259	-0.420 to 0.240	-0.355 to 0.310	-0.365 to 0.401	-0.402 to 0.280	-0.0404 to 0.573	-0.402 to 0.270	-0.597 to 0.00421	-0.457 to 0.197	-0.291 to 0.374	-0.413 to 0.247	-0.312 to 0.354	-0.469 to 0.181	-0.413 to 0.248	-0.296 to 0.369	-0.196 to 0.457	0.0648 to 0.639	-0.329 to 0.336	0.0201 to 0.612	-0.226 to 0.432	-0.360 to 0.305	-0.164 to 0.483	-0.388 to 0.276	-0.265 to 0.397	-0.436 to 0.221	-0.421 to 0.239	-0.280 to 0.383	-0.392 to 0.271	-0.290 to 0.374	-0.382 to 0.282	-0.249 to 0.412	-0.450 to 0.205	-0.290 to 0.374	-0.345 to 0.320	-0.555 to 0.0658	-0.106 to 0.527	-0.566 to 0.0505	-0.438 to 0.219	-0.443 to 0.212	-0.398 to 0.264	-0.200 to 0.453	-0.176 to 0.473	-0.337 to 0.328	-0.466 to 0.186	-0.348 to 0.317
G_REFINED	-0.587 to 0.0191	-0.583 to 0.0257		-0.488 to 0.158	-0.287 to 0.386	0.0762 to 0.646	-0.349 to 0.316	-0.364 to 0.401	0.0290 to 0.631	-0.508 to 0.132	-0.401 to 0.270	-0.127 to 0.511	-0.251 to 0.410	-0.271 to 0.392	-0.127 to 0.511	0.0315 to 0.619	-0.0774 to 0.547	0.0709 to 0.643	0.00184 to 0.601	-0.491 to 0.153	-0.309 to 0.357	-0.285 to 0.379	-0.259 to 0.402	-0.0840 to 0.543	0.277 to 0.752	-0.0993 to 0.532	0.00826 to 0.605	-0.165 to 0.482	0.155 to 0.690	-0.0241 to 0.584	-0.181 to 0.469	0.111 to 0.666	-0.493 to 0.151	0.190 to 0.709	0.143 to 0.684	0.00505 to 0.603	-0.273 to 0.390	0.0701 to 0.642	0.584 to 0.876	-0.226 to 0.432	-0.0188 to 0.587	-0.403 to 0.259	-0.477 to 0.171	-0.283 to 0.381	-0.425 to 0.233	-0.198 to 0.456	-0.446 to 0.209	-0.0958 to 0.534	-0.341 to 0.325
PF_TOTAL	-0.627 to -0.0447	-0.692 to -0.159		-0.628 to -0.0460	-0.314 to 0.360	-0.257 to 0.405	-0.302 to 0.363	-0.419 to 0.346	-0.287 to 0.395	-0.323 to 0.343	-0.189 to 0.471	-0.412 to 0.248	-0.251 to 0.410	-0.483 to 0.164	-0.104 to 0.528	0.183 to 0.705	0.608 to 0.885	0.155 to 0.690	-0.101 to 0.531	-0.389 to 0.274	-0.416 to 0.245	-0.282 to 0.382	-0.0830 to 0.543	-0.232 to 0.426	0.158 to 0.692	0.143 to 0.684	0.274 to 0.750	0.295 to 0.760	0.465 to 0.832	0.360 to 0.789	0.135 to 0.679	0.424 to 0.816	-0.130 to 0.509	0.161 to 0.693	0.142 to 0.683	0.683 to 0.910	0.505 to 0.848	-0.135 to 0.506	-0.221 to 0.436	-0.117 to 0.519	0.598 to 0.881	-0.219 to 0.438	-0.143 to 0.500	-0.201 to 0.453	-0.0423 to 0.572	-0.334 to 0.332	0.0416 to 0.625	-0.0827 to 0.544	0.0903 to 0.654
PF_MPS_TOTAL	-0.712 to -0.197	-0.703 to -0.179		-0.654 to -0.0901	-0.297 to 0.377	-0.161 to 0.485	-0.243 to 0.417	-0.326 to 0.437	-0.408 to 0.273	-0.338 to 0.328	-0.152 to 0.500	-0.355 to 0.311	-0.180 to 0.470	-0.558 to 0.0615	-0.0724 to 0.551	0.210 to 0.719	0.597 to 0.881	0.118 to 0.670	-0.0735 to 0.550	-0.337 to 0.329	-0.388 to 0.275	-0.222 to 0.435	-0.183 to 0.467	-0.183 to 0.468	0.0684 to 0.641	0.0517 to 0.632	0.268 to 0.747	0.232 to 0.730	0.389 to 0.802	0.314 to 0.768	-0.0334 to 0.578	0.401 to 0.806	-0.191 to 0.461	0.0946 to 0.657	0.148 to 0.686	0.594 to 0.880	0.402 to 0.807	-0.226 to 0.431	-0.232 to 0.427	-0.220 to 0.437	0.579 to 0.875	-0.217 to 0.440	-0.143 to 0.500	-0.209 to 0.447	-0.127 to 0.511	-0.318 to 0.348	-0.0404 to 0.573	-0.205 to 0.449	-0.00491 to 0.596
PF_MEAT	-0.643 to -0.0711	-0.535 to 0.0948		-0.599 to 0.000693	-0.469 to 0.192	-0.311 to 0.355	-0.317 to 0.349	-0.333 to 0.430	-0.352 to 0.332	-0.507 to 0.132	-0.394 to 0.278	-0.174 to 0.475	-0.202 to 0.452	-0.583 to 0.0249	-0.0829 to 0.543	0.0114 to 0.607	0.197 to 0.712	0.103 to 0.661	-0.248 to 0.412	-0.277 to 0.386	-0.348 to 0.317	-0.379 to 0.285	-0.104 to 0.528	-0.209 to 0.446	0.0658 to 0.640	-0.0944 to 0.535	-0.0386 to 0.574	0.0489 to 0.630	0.159 to 0.693	0.355 to 0.787	-0.167 to 0.480	0.143 to 0.684	-0.335 to 0.331	-0.0386 to 0.574	-0.0713 to 0.552	0.181 to 0.704	-0.0748 to 0.549	-0.0918 to 0.537	-0.0976 to 0.533	-0.0970 to 0.533	0.395 to 0.804	-0.0279 to 0.581	-0.00601 to 0.595	-0.138 to 0.503	-0.221 to 0.436	-0.328 to 0.338	0.00577 to 0.603	-0.259 to 0.403	0.0799 to 0.648
PF_CUREDMEAT	-0.543 to 0.0829	-0.473 to 0.176		-0.398 to 0.264	-0.244 to 0.425	-0.238 to 0.421	-0.276 to 0.388	-0.397 to 0.368	-0.268 to 0.413	-0.187 to 0.465	-0.389 to 0.284	-0.212 to 0.444	-0.237 to 0.422	-0.559 to 0.0609	-0.415 to 0.245	-0.110 to 0.524	-0.104 to 0.529	-0.0444 to 0.570	-0.324 to 0.342	-0.0594 to 0.560	-0.173 to 0.476	-0.252 to 0.410	-0.417 to 0.244	-0.144 to 0.498	-0.183 to 0.468	-0.315 to 0.351	-0.214 to 0.442	-0.226 to 0.432	-0.0223 to 0.585	-0.201 to 0.453	-0.377 to 0.287	-0.319 to 0.347	-0.452 to 0.202	-0.118 to 0.518	-0.202 to 0.452	-0.104 to 0.529	-0.166 to 0.481	-0.330 to 0.336	-0.338 to 0.327	-0.367 to 0.297	-0.190 to 0.462	-0.468 to 0.182	-0.446 to 0.209	-0.466 to 0.185	-0.399 to 0.264	-0.265 to 0.397	-0.482 to 0.165	-0.412 to 0.248	-0.342 to 0.324
PF_ORGAN	-0.217 to 0.440	-0.463 to 0.189		-0.502 to 0.139	-0.387 to 0.286	-0.305 to 0.360	-0.368 to 0.297		-0.217 to 0.457	-0.233 to 0.426	-0.439 to 0.227	-0.409 to 0.253	-0.390 to 0.273	-0.0174 to 0.588	-0.390 to 0.273	-0.387 to 0.276	-0.387 to 0.276	-0.439 to 0.217	-0.319 to 0.347	-0.141 to 0.501	-0.0906 to 0.538	-0.374 to 0.291	-0.202 to 0.452	-0.333 to 0.333	-0.333 to 0.333	-0.217 to 0.439	-0.360 to 0.305	-0.305 to 0.360	-0.401 to 0.262	-0.401 to 0.262	-0.186 to 0.465	-0.360 to 0.305	-0.414 to 0.247	-0.439 to 0.217	-0.262 to 0.401	-0.360 to 0.305	-0.387 to 0.276	-0.217 to 0.439	-0.401 to 0.262	-0.171 to 0.477	-0.427 to 0.232	-0.490 to 0.155	-0.427 to 0.232	-0.439 to 0.217	-0.305 to 0.360	-0.0904 to 0.538	-0.291 to 0.374	-0.217 to 0.439	-0.414 to 0.247
PF_POULT	-0.501 to 0.141	-0.598 to 0.00172		-0.497 to 0.146	-0.265 to 0.406	-0.259 to 0.403	-0.412 to 0.248	-0.445 to 0.317	-0.384 to 0.299	-0.369 to 0.296	-0.181 to 0.477	-0.356 to 0.310	-0.187 to 0.465	-0.495 to 0.148	-0.420 to 0.240	-0.170 to 0.478	0.146 to 0.685	-0.304 to 0.361	-0.229 to 0.429	-0.315 to 0.351	-0.269 to 0.394	-0.299 to 0.366	-0.416 to 0.244	-0.388 to 0.275	-0.211 to 0.444	-0.193 to 0.459	-0.134 to 0.506	-0.206 to 0.449	-0.0191 to 0.587	-0.143 to 0.499	-0.249 to 0.412	-0.0727 to 0.551	-0.291 to 0.373	-0.242 to 0.418	-0.0457 to 0.569	0.214 to 0.721	0.133 to 0.678	-0.361 to 0.304	-0.332 to 0.334	-0.395 to 0.268	0.0120 to 0.607	-0.335 to 0.331	-0.246 to 0.415	-0.322 to 0.343	-0.345 to 0.321	-0.476 to 0.173	-0.0899 to 0.538	-0.310 to 0.355	-0.0587 to 0.560
PF_SEAFD_HI	-0.409 to 0.252	-0.438 to 0.219		-0.574 to 0.0390	-0.542 to 0.0959	-0.365 to 0.300	-0.353 to 0.312	-0.458 to 0.303	-0.486 to 0.180	-0.488 to 0.157	-0.186 to 0.473	-0.391 to 0.272	-0.111 to 0.523	-0.371 to 0.294	-0.0925 to 0.537	-0.137 to 0.504	-0.0575 to 0.561	-0.264 to 0.398	-0.0703 to 0.552	-0.373 to 0.291	-0.342 to 0.323	-0.162 to 0.484	-0.0293 to 0.580	-0.481 to 0.166	-0.0712 to 0.552	0.0729 to 0.644	-0.0839 to 0.543	0.0120 to 0.607	-0.146 to 0.497	-0.226 to 0.432	0.0960 to 0.657	0.0192 to 0.611	-0.240 to 0.420	-0.0683 to 0.554	-0.201 to 0.453	0.110 to 0.665	-0.0441 to 0.570	-0.150 to 0.493	-0.335 to 0.331	-0.0412 to 0.572	0.0472 to 0.629	-0.353 to 0.313	-0.163 to 0.483	-0.202 to 0.452	-0.0645 to 0.556	-0.00357 to 0.597	0.0423 to 0.626	-0.123 to 0.514	-0.156 to 0.489
PF_SEAFD_LOW	-0.623 to -0.0377	-0.415 to 0.246		-0.443 to 0.213	-0.505 to 0.145	-0.203 to 0.452	-0.307 to 0.358	-0.334 to 0.430	-0.361 to 0.324	-0.378 to 0.286	-0.306 to 0.368	-0.227 to 0.431	-0.0617 to 0.558	-0.358 to 0.307	0.181 to 0.704	-0.0269 to 0.582	-0.0431 to 0.571	0.00988 to 0.606	-0.108 to 0.525	-0.349 to 0.317	-0.460 to 0.193	-0.296 to 0.369	0.0314 to 0.619	-0.217 to 0.439	-0.158 to 0.487	0.0149 to 0.609	-0.00427 to 0.597	0.179 to 0.703	0.0779 to 0.647	-0.0496 to 0.567	-0.110 to 0.524	0.121 to 0.672	-0.0900 to 0.538	-0.0628 to 0.558	-0.163 to 0.484	-0.0872 to 0.540	-0.0715 to 0.551	-0.252 to 0.409	-0.335 to 0.331	-0.140 to 0.501	0.111 to 0.666	-0.232 to 0.427	-0.259 to 0.403	-0.190 to 0.462	0.134 to 0.679	-0.168 to 0.480	-0.220 to 0.437	0.0145 to 0.609	-0.361 to 0.305
PF_EGGS	-0.370 to 0.294	-0.429 to 0.230		-0.539 to 0.0889	-0.470 to 0.190	-0.500 to 0.142	-0.465 to 0.186	-0.561 to 0.171	-0.395 to 0.287	-0.455 to 0.198	-0.180 to 0.478	-0.216 to 0.441	-0.365 to 0.300	-0.142 to 0.500	-0.326 to 0.339	-0.457 to 0.196	-0.441 to 0.216	-0.459 to 0.193	-0.272 to 0.391	-0.352 to 0.313	-0.336 to 0.330	-0.303 to 0.362	-0.414 to 0.246	-0.429 to 0.229	-0.277 to 0.387	-0.357 to 0.308	-0.432 to 0.226	-0.413 to 0.248	-0.412 to 0.249	-0.520 to 0.115	-0.327 to 0.339	-0.317 to 0.348	-0.326 to 0.339	-0.305 to 0.360	-0.346 to 0.320	-0.318 to 0.347	-0.420 to 0.239	-0.382 to 0.282	-0.257 to 0.405	-0.372 to 0.293	-0.370 to 0.295	-0.471 to 0.179	-0.357 to 0.309	-0.269 to 0.394	-0.210 to 0.445	-0.381 to 0.283	-0.219 to 0.438	-0.339 to 0.327	-0.367 to 0.298
PF_SOY	-0.277 to 0.387	-0.608 to -0.0144		-0.529 to 0.103	-0.0674 to 0.561	-0.436 to 0.221	-0.370 to 0.295	-0.522 to 0.224	-0.310 to 0.374	-0.383 to 0.281	-0.277 to 0.395	-0.556 to 0.0656	-0.373 to 0.291	-0.279 to 0.385	-0.504 to 0.137	-0.164 to 0.483	-0.00265 to 0.598	-0.304 to 0.361	-0.179 to 0.471	-0.324 to 0.342	-0.434 to 0.223	-0.240 to 0.419	-0.394 to 0.269	-0.186 to 0.466	-0.00376 to 0.597	-0.153 to 0.492	-0.0256 to 0.583	-0.218 to 0.439	-0.165 to 0.482	-0.0984 to 0.532	-0.124 to 0.514	-0.135 to 0.505	-0.384 to 0.280	0.0250 to 0.615	-0.0905 to 0.538	0.0146 to 0.609	-0.0720 to 0.551	-0.339 to 0.327	-0.149 to 0.495	-0.462 to 0.190	0.00365 to 0.602	-0.257 to 0.405	-0.398 to 0.264	-0.350 to 0.316	-0.256 to 0.405	-0.370 to 0.295	-0.480 to 0.167	-0.301 to 0.364	-0.280 to 0.384
PF_NUTSDS	-0.0489 to 0.567	-0.424 to 0.235		-0.394 to 0.269	-0.537 to 0.103	-0.326 to 0.340	-0.235 to 0.424	-0.233 to 0.515	-0.0872 to 0.555	-0.250 to 0.411	-0.283 to 0.390	-0.445 to 0.211	-0.433 to 0.225	-0.129 to 0.510	-0.0799 to 0.546	-0.0555 to 0.563	-0.0751 to 0.549	-0.109 to 0.525	-0.131 to 0.508	-0.245 to 0.415	-0.176 to 0.474	-0.159 to 0.486	0.160 to 0.693	-0.194 to 0.459	0.0616 to 0.637	0.132 to 0.678	-0.0737 to 0.550	0.0837 to 0.650	-0.179 to 0.471	-0.0469 to 0.568	0.318 to 0.770	-0.257 to 0.405	-0.0885 to 0.540	-0.0146 to 0.590	-0.0399 to 0.573	-0.0579 to 0.561	0.0182 to 0.611	0.108 to 0.664	-0.349 to 0.316	0.286 to 0.756	-0.228 to 0.430	-0.272 to 0.392	-0.282 to 0.382	-0.407 to 0.254	-0.144 to 0.498	-0.0326 to 0.578	0.0534 to 0.633	0.118 to 0.670	0.183 to 0.705
PF_LEGUMES	-0.222 to 0.435	-0.202 to 0.452		-0.377 to 0.287	-0.460 to 0.202	-0.350 to 0.315	-0.396 to 0.266	-0.305 to 0.456	-0.509 to 0.151	-0.129 to 0.510	-0.297 to 0.377	-0.643 to -0.0716	-0.185 to 0.466	-0.330 to 0.336	-0.295 to 0.370	-0.337 to 0.329	-0.322 to 0.344	-0.501 to 0.141	-0.221 to 0.436	-0.0758 to 0.548	-0.0830 to 0.543	-0.161 to 0.485	0.0186 to 0.611	-0.435 to 0.223	-0.170 to 0.478	-0.0175 to 0.588	-0.295 to 0.370	-0.111 to 0.523	-0.402 to 0.260	-0.354 to 0.312	0.0559 to 0.634	-0.433 to 0.225	-0.325 to 0.341	-0.384 to 0.279	-0.301 to 0.364	-0.248 to 0.412	-0.129 to 0.509	-0.257 to 0.405	-0.570 to 0.0446	-0.0903 to 0.538	-0.323 to 0.343	-0.361 to 0.304	-0.196 to 0.457	-0.427 to 0.232	-0.0447 to 0.570	0.0800 to 0.648	0.0189 to 0.611	-0.269 to 0.394	-0.00867 to 0.594
D_TOTAL	-0.388 to 0.275	-0.508 to 0.131		-0.267 to 0.395	0.0880 to 0.659	-0.125 to 0.513	-0.0491 to 0.567	-0.194 to 0.545	-0.112 to 0.538	-0.473 to 0.176	-0.126 to 0.520	-0.219 to 0.438	-0.407 to 0.255	0.00601 to 0.603	-0.397 to 0.265	0.0837 to 0.650	-0.0426 to 0.571	0.180 to 0.703	-0.272 to 0.391	-0.323 to 0.343	-0.356 to 0.309	-0.290 to 0.374	-0.396 to 0.267	0.753 to 0.932	-0.262 to 0.400	-0.276 to 0.388	0.208 to 0.718	-0.278 to 0.386	-0.0885 to 0.539	-0.0417 to 0.572	-0.328 to 0.338	-0.0980 to 0.533	-0.423 to 0.236	-0.101 to 0.531	0.233 to 0.730	-0.376 to 0.288	-0.356 to 0.309	-0.257 to 0.405	-0.0817 to 0.544	-0.392 to 0.271	-0.206 to 0.448	-0.254 to 0.408	-0.653 to -0.0889	-0.514 to 0.124	-0.475 to 0.174	-0.178 to 0.471	-0.633 to -0.0540	-0.409 to 0.252	-0.568 to 0.0476
D_MILK	-0.448 to 0.207	-0.619 to -0.0318		-0.509 to 0.129	-0.173 to 0.484	-0.183 to 0.467	-0.190 to 0.462	-0.181 to 0.554	-0.344 to 0.341	-0.355 to 0.311	-0.0655 to 0.563	-0.314 to 0.352	-0.241 to 0.419	-0.0484 to 0.567	-0.209 to 0.446	-0.0956 to 0.534	-0.164 to 0.483	-0.316 to 0.350	0.0552 to 0.634	-0.381 to 0.283	-0.535 to 0.0950	-0.0610 to 0.559	-0.129 to 0.510	0.129 to 0.676	-0.00314 to 0.597	0.0120 to 0.607	-0.0445 to 0.570	0.0591 to 0.636	-0.115 to 0.520	-0.188 to 0.463	-0.127 to 0.511	-0.157 to 0.488	-0.143 to 0.499	0.0666 to 0.640	0.0777 to 0.647	-0.137 to 0.504	-0.153 to 0.491	-0.125 to 0.513	-0.109 to 0.525	-0.184 to 0.467	-0.123 to 0.514	-0.407 to 0.255	-0.566 to 0.0508	-0.427 to 0.232	-0.251 to 0.410	-0.317 to 0.349	-0.451 to 0.203	-0.254 to 0.408	-0.365 to 0.300
D_YOGURT	-0.298 to 0.367	-0.119 to 0.517		-0.236 to 0.423	-0.243 to 0.426	-0.243 to 0.417	0.189 to 0.708	0.377 to 0.835	-0.655 to -0.0705	-0.376 to 0.288	0.109 to 0.671	-0.152 to 0.492	-0.467 to 0.184	-0.0730 to 0.550	-0.0136 to 0.591	-0.320 to 0.346	-0.444 to 0.211	-0.294 to 0.371	-0.252 to 0.410	-0.403 to 0.259	-0.467 to 0.184	-0.0992 to 0.532	-0.373 to 0.292	-0.112 to 0.522	-0.339 to 0.327	-0.439 to 0.218	-0.328 to 0.337	-0.400 to 0.263	-0.520 to 0.116	-0.461 to 0.191	-0.372 to 0.293	-0.483 to 0.163	-0.310 to 0.356	-0.272 to 0.391	-0.303 to 0.362	-0.466 to 0.185	-0.466 to 0.185	-0.382 to 0.282	-0.287 to 0.377	-0.311 to 0.355	-0.423 to 0.237	-0.430 to 0.228	-0.421 to 0.239	-0.270 to 0.393	-0.422 to 0.237	-0.350 to 0.316	-0.288 to 0.377	-0.429 to 0.230	-0.299 to 0.366
D_CHEESE	-0.226 to 0.432	-0.480 to 0.168		-0.295 to 0.370	-0.0535 to 0.571	-0.230 to 0.428	-0.353 to 0.312	-0.571 to 0.157	0.138 to 0.692	-0.527 to 0.105	-0.445 to 0.220	-0.211 to 0.444	-0.484 to 0.163	-0.223 to 0.434	-0.542 to 0.0850	0.0167 to 0.610	-0.148 to 0.495	0.166 to 0.696	-0.331 to 0.334	-0.217 to 0.439	-0.0456 to 0.569	-0.371 to 0.294	-0.395 to 0.268	0.368 to 0.792	-0.247 to 0.414	-0.367 to 0.297	-0.0160 to 0.589	-0.411 to 0.250	-0.119 to 0.517	-0.124 to 0.514	-0.377 to 0.288	-0.153 to 0.492	-0.541 to 0.0857	-0.171 to 0.478	0.0118 to 0.607	-0.356 to 0.310	-0.398 to 0.265	-0.283 to 0.381	-0.0714 to 0.552	-0.432 to 0.226	-0.337 to 0.328	-0.247 to 0.414	-0.562 to 0.0569	-0.492 to 0.153	-0.508 to 0.132	-0.250 to 0.411	-0.595 to 0.00719	-0.438 to 0.219	-0.522 to 0.113
OILS	-0.314 to 0.352	-0.445 to 0.210		-0.322 to 0.343	-0.606 to -0.000447	-0.265 to 0.398	-0.445 to 0.210	-0.507 to 0.244	0.0232 to 0.627	-0.525 to 0.109	-0.297 to 0.377	-0.0816 to 0.544	-0.202 to 0.452	-0.177 to 0.473	-0.135 to 0.505	-0.0815 to 0.544	-0.175 to 0.474	0.0788 to 0.648	-0.184 to 0.467	-0.266 to 0.397	-0.140 to 0.502	-0.343 to 0.323	-0.325 to 0.341	-0.293 to 0.371	0.126 to 0.674	-0.200 to 0.454	-0.182 to 0.468	-0.234 to 0.425	-0.115 to 0.520	-0.200 to 0.453	-0.0719 to 0.551	-0.277 to 0.386	-0.315 to 0.350	0.0615 to 0.637	-0.102 to 0.530	-0.0296 to 0.580	-0.147 to 0.496	-0.103 to 0.529	-0.0601 to 0.559	-0.142 to 0.500	-0.125 to 0.513	-0.235 to 0.424	-0.264 to 0.398	-0.280 to 0.384	-0.255 to 0.406	-0.127 to 0.511	-0.101 to 0.531	0.171 to 0.699	-0.00562 to 0.596
SOLID_FATS	-0.545 to 0.0801	-0.510 to 0.129		-0.282 to 0.382	0.0593 to 0.642	0.0567 to 0.634	-0.101 to 0.531	-0.251 to 0.501	-0.0528 to 0.579	-0.521 to 0.114	-0.307 to 0.367	-0.0552 to 0.563	-0.403 to 0.258	-0.271 to 0.392	-0.127 to 0.511	0.296 to 0.760	0.126 to 0.674	0.571 to 0.872	-0.166 to 0.481	-0.325 to 0.341	-0.246 to 0.414	-0.307 to 0.358	-0.355 to 0.310	0.436 to 0.821	-0.0890 to 0.539	-0.205 to 0.450	0.314 to 0.769	-0.176 to 0.474	0.227 to 0.728	0.204 to 0.716	-0.268 to 0.394	0.122 to 0.672	-0.424 to 0.235	0.0598 to 0.636	0.173 to 0.700	-0.220 to 0.437	-0.259 to 0.403	-0.205 to 0.449	0.0408 to 0.625	-0.351 to 0.314	-0.0202 to 0.586	-0.173 to 0.476	-0.606 to -0.0107	-0.451 to 0.203	-0.451 to 0.204	-0.431 to 0.227	-0.660 to -0.100	-0.295 to 0.369	-0.527 to 0.106
ADD_SUGARS	-0.342 to 0.323	-0.490 to 0.155		-0.390 to 0.273	-0.227 to 0.440	-0.205 to 0.450	-0.115 to 0.520	-0.281 to 0.477	-0.166 to 0.498	-0.468 to 0.182	-0.143 to 0.507	-0.327 to 0.338	-0.422 to 0.237	-0.365 to 0.300	-0.209 to 0.446	0.356 to 0.787	-0.0752 to 0.549	-0.0107 to 0.592	0.525 to 0.855	-0.109 to 0.524	-0.178 to 0.472	0.586 to 0.877	-0.115 to 0.520	-0.164 to 0.483	0.223 to 0.726	0.0793 to 0.648	0.0339 to 0.621	-0.0812 to 0.545	-0.117 to 0.519	-0.113 to 0.522	0.139 to 0.682	-0.141 to 0.501	-0.0993 to 0.532	0.182 to 0.704	0.00853 to 0.605	-0.0795 to 0.546	-0.149 to 0.495	0.0920 to 0.655	-0.0583 to 0.561	0.0454 to 0.628	-0.271 to 0.392	-0.0820 to 0.544	-0.187 to 0.465	-0.222 to 0.435	-0.537 to 0.0915	-0.201 to 0.453	-0.0883 to 0.540	0.0190 to 0.611	0.0163 to 0.610
A_DRINKS	-0.103 to 0.529	-0.199 to 0.454		-0.195 to 0.458	-0.542 to 0.0951	-0.429 to 0.229	-0.559 to 0.0613	-0.621 to 0.0803	-0.164 to 0.499	-0.314 to 0.352	-0.476 to 0.182	-0.381 to 0.283	-0.382 to 0.281	-0.491 to 0.154	-0.528 to 0.104	-0.221 to 0.436	-0.416 to 0.245	-0.305 to 0.360	-0.327 to 0.339	0.841 to 0.958	0.356 to 0.787	-0.204 to 0.450	-0.137 to 0.504	-0.254 to 0.407	-0.365 to 0.300	-0.230 to 0.429	-0.415 to 0.245	-0.212 to 0.443	-0.338 to 0.328	-0.368 to 0.297	-0.262 to 0.400	-0.539 to 0.0894	-0.316 to 0.349	-0.438 to 0.219	-0.328 to 0.338	-0.418 to 0.241	-0.297 to 0.367	-0.405 to 0.257	-0.606 to -0.00987	-0.198 to 0.456	-0.498 to 0.145	-0.191 to 0.461	-0.202 to 0.452	-0.316 to 0.350	-0.189 to 0.462	-0.198 to 0.455	-0.218 to 0.439	-0.192 to 0.460	-0.138 to 0.503
PROTKCAL	-0.628 to -0.0451	-0.616 to -0.0257		-0.623 to -0.0372	-0.368 to 0.306	-0.377 to 0.287	-0.405 to 0.256	-0.412 to 0.353	-0.521 to 0.134	-0.343 to 0.323	-0.302 to 0.372	-0.365 to 0.300	-0.104 to 0.528	-0.423 to 0.237	-0.293 to 0.372	-0.272 to 0.391	0.342 to 0.781	-0.125 to 0.513	-0.551 to 0.0726	-0.515 to 0.122	-0.496 to 0.147	-0.680 to -0.136	-0.428 to 0.231	-0.234 to 0.425	-0.274 to 0.389	-0.237 to 0.422	0.0498 to 0.630	-0.176 to 0.473	0.0991 to 0.659	0.131 to 0.677	-0.313 to 0.352	0.190 to 0.709	-0.423 to 0.237	-0.273 to 0.390	-0.0230 to 0.584	0.176 to 0.701	0.0690 to 0.642	-0.461 to 0.191	-0.314 to 0.351	-0.506 to 0.134	0.435 to 0.820	-0.244 to 0.417	-0.281 to 0.383	-0.310 to 0.356	-0.0734 to 0.550	-0.367 to 0.298	-0.271 to 0.392	-0.366 to 0.299	-0.244 to 0.416
CARBKCAL	-0.182 to 0.469	-0.230 to 0.429		-0.396 to 0.267	-0.350 to 0.324	-0.393 to 0.270	-0.340 to 0.325	-0.394 to 0.372	-0.384 to 0.299	-0.267 to 0.395	-0.457 to 0.206	-0.492 to 0.152	-0.434 to 0.223	-0.294 to 0.371	-0.488 to 0.157	-0.408 to 0.253	-0.602 to -0.00344	-0.723 to -0.218	0.192 to 0.710	-0.425 to 0.234	-0.431 to 0.226	0.362 to 0.790	0.0258 to 0.616	-0.524 to 0.110	-0.175 to 0.474	-0.0875 to 0.540	-0.525 to 0.108	-0.218 to 0.438	-0.595 to 0.00615	-0.589 to 0.0159	-0.158 to 0.487	-0.504 to 0.137	-0.0757 to 0.549	-0.230 to 0.428	-0.469 to 0.182	-0.440 to 0.216	-0.364 to 0.301	-0.0104 to 0.593	-0.283 to 0.381	-0.0325 to 0.578	-0.621 to -0.0350	-0.436 to 0.222	-0.276 to 0.387	-0.269 to 0.394	-0.438 to 0.219	-0.292 to 0.372	-0.213 to 0.443	-0.349 to 0.316	-0.352 to 0.314
TFATKCAL	-0.539 to 0.0890	-0.215 to 0.441		-0.232 to 0.427	-0.340 to 0.335	-0.212 to 0.444	-0.222 to 0.435	-0.263 to 0.491	-0.375 to 0.309	-0.451 to 0.204	-0.343 to 0.332	0.0129 to 0.608	-0.251 to 0.410	-0.271 to 0.392	-0.00795 to 0.594	-0.475 to 0.174	-0.261 to 0.401	0.0833 to 0.650	-0.770 to -0.316	-0.503 to 0.138	-0.418 to 0.242	-0.799 to -0.383	-0.666 to -0.111	-0.256 to 0.406	-0.499 to 0.144	-0.680 to -0.136	-0.300 to 0.365	-0.617 to -0.0288	-0.253 to 0.408	-0.220 to 0.437	-0.568 to 0.0475	-0.295 to 0.369	-0.645 to -0.0751	-0.510 to 0.129	-0.394 to 0.269	-0.468 to 0.182	-0.560 to 0.0594	-0.536 to 0.0930	-0.263 to 0.400	-0.609 to -0.0155	-0.127 to 0.511	-0.276 to 0.387	-0.401 to 0.261	-0.451 to 0.203	-0.306 to 0.359	-0.395 to 0.268	-0.463 to 0.189	-0.370 to 0.295	-0.462 to 0.190
SUGRG1000	-0.252 to 0.409	-0.175 to 0.474		-0.346 to 0.320	-0.300 to 0.374	-0.425 to 0.233	-0.121 to 0.516	-0.169 to 0.563	-0.532 to 0.120	-0.298 to 0.367	-0.291 to 0.382	-0.438 to 0.219	-0.470 to 0.180	-0.365 to 0.300	-0.458 to 0.194	-0.352 to 0.314	-0.547 to 0.0777	-0.653 to -0.0883	0.162 to 0.694	-0.310 to 0.356	-0.521 to 0.115	0.656 to 0.901	-0.0581 to 0.561	-0.481 to 0.167	-0.249 to 0.412	-0.174 to 0.475	-0.508 to 0.131	-0.227 to 0.431	-0.590 to 0.0144	-0.582 to 0.0265	-0.168 to 0.480	-0.544 to 0.0825	-0.00482 to 0.596	-0.242 to 0.418	-0.480 to 0.168	-0.469 to 0.182	-0.392 to 0.271	-0.115 to 0.520	-0.376 to 0.288	-0.0752 to 0.549	-0.581 to 0.0278	-0.381 to 0.283	-0.196 to 0.457	-0.291 to 0.374	-0.459 to 0.193	-0.334 to 0.332	-0.108 to 0.526	-0.360 to 0.305	-0.275 to 0.388
FIBEG1000	0.0631 to 0.638	0.0492 to 0.630		-0.295 to 0.370	-0.654 to -0.0788	-0.598 to 0.00196	-0.564 to 0.0538	-0.493 to 0.261	-0.474 to 0.196	-0.0527 to 0.565	-0.604 to 0.00317	-0.588 to 0.0181	-0.326 to 0.339	-0.425 to 0.234	-0.476 to 0.172	-0.633 to -0.0548	-0.624 to -0.0386	-0.683 to -0.142	-0.400 to 0.262	-0.313 to 0.352	-0.240 to 0.420	-0.315 to 0.350	0.399 to 0.806	-0.589 to 0.0155	-0.394 to 0.269	-0.157 to 0.488	-0.630 to -0.0497	-0.137 to 0.504	-0.578 to 0.0323	-0.504 to 0.137	-0.0950 to 0.535	-0.585 to 0.0214	-0.123 to 0.514	-0.558 to 0.0620	-0.639 to -0.0648	-0.514 to 0.124	-0.320 to 0.345	-0.189 to 0.463	-0.621 to -0.0344	0.0503 to 0.631	-0.608 to -0.0134	-0.346 to 0.320	-0.105 to 0.528	-0.236 to 0.423	0.0996 to 0.660	-0.318 to 0.347	0.0471 to 0.629	-0.315 to 0.351	-0.142 to 0.500
CALCG1000	-0.379 to 0.285	-0.268 to 0.395		-0.252 to 0.409	-0.138 to 0.510	-0.288 to 0.376	-0.148 to 0.495	-0.0129 to 0.661	-0.400 to 0.282	-0.348 to 0.318	-0.307 to 0.367	-0.170 to 0.478	-0.446 to 0.209	-0.0486 to 0.567	-0.333 to 0.333	-0.406 to 0.255	-0.297 to 0.368	-0.191 to 0.462	-0.610 to -0.0163	-0.423 to 0.236	-0.462 to 0.189	-0.576 to 0.0351	-0.446 to 0.209	0.391 to 0.803	-0.476 to 0.172	-0.489 to 0.156	-0.177 to 0.472	-0.452 to 0.202	-0.325 to 0.341	-0.226 to 0.432	-0.532 to 0.0985	-0.352 to 0.314	-0.557 to 0.0640	-0.423 to 0.237	-0.168 to 0.480	-0.550 to 0.0741	-0.555 to 0.0663	-0.458 to 0.195	-0.219 to 0.438	-0.537 to 0.0913	-0.321 to 0.345	-0.318 to 0.348	-0.592 to 0.0107	-0.474 to 0.175	-0.228 to 0.430	-0.277 to 0.386	-0.651 to -0.0852	-0.510 to 0.128	-0.647 to -0.0782
IRONG1000	-0.336 to 0.330	-0.317 to 0.349		-0.584 to 0.0231	-0.592 to 0.0219	-0.517 to 0.120	-0.702 to -0.178	-0.682 to -0.0262	-0.343 to 0.341	-0.293 to 0.372	-0.579 to 0.0410	-0.485 to 0.161	-0.223 to 0.434	-0.412 to 0.248	-0.234 to 0.425	-0.593 to 0.0101	-0.420 to 0.240	-0.511 to 0.127	-0.502 to 0.139	-0.361 to 0.304	-0.197 to 0.457	-0.646 to -0.0767	-0.301 to 0.364	-0.612 to -0.0206	-0.0107 to 0.592	-0.291 to 0.373	-0.514 to 0.123	-0.364 to 0.301	-0.393 to 0.269	-0.254 to 0.407	-0.215 to 0.441	-0.457 to 0.196	-0.426 to 0.233	-0.363 to 0.302	-0.458 to 0.195	-0.223 to 0.434	-0.303 to 0.362	-0.266 to 0.397	-0.301 to 0.364	-0.281 to 0.383	-0.235 to 0.424	-0.245 to 0.416	-0.125 to 0.513	-0.334 to 0.331	-0.0618 to 0.558	-0.335 to 0.330	-0.170 to 0.478	-0.159 to 0.487	0.0328 to 0.620
MAGNG1000	-0.139 to 0.502	-0.244 to 0.416		-0.512 to 0.126	-0.561 to 0.0685	-0.559 to 0.0602	-0.618 to -0.0301	-0.587 to 0.133	-0.541 to 0.107	-0.0736 to 0.550	-0.554 to 0.0779	-0.684 to -0.144	-0.320 to 0.346	-0.225 to 0.433	-0.505 to 0.135	-0.545 to 0.0807	-0.404 to 0.258	-0.699 to -0.171	-0.297 to 0.367	-0.350 to 0.315	-0.277 to 0.387	-0.333 to 0.333	0.204 to 0.716	-0.554 to 0.0680	-0.242 to 0.418	0.197 to 0.712	-0.422 to 0.237	-0.0130 to 0.591	-0.457 to 0.196	-0.387 to 0.276	0.111 to 0.666	-0.462 to 0.189	-0.0650 to 0.556	-0.372 to 0.292	-0.373 to 0.291	-0.247 to 0.414	-0.00747 to 0.595	-0.235 to 0.424	-0.662 to -0.103	-0.00136 to 0.598	-0.349 to 0.316	-0.351 to 0.315	-0.265 to 0.398	-0.307 to 0.358	0.0782 to 0.647	-0.182 to 0.469	-0.106 to 0.527	-0.246 to 0.414	-0.180 to 0.470
PHOSG1000	-0.420 to 0.239	-0.412 to 0.249		-0.463 to 0.189	-0.181 to 0.477	-0.337 to 0.329	-0.297 to 0.368	-0.312 to 0.450	-0.530 to 0.123	-0.298 to 0.367	-0.286 to 0.387	-0.468 to 0.183	-0.313 to 0.352	-0.0283 to 0.581	-0.293 to 0.372	-0.380 to 0.284	0.00987 to 0.606	-0.181 to 0.469	-0.616 to -0.0258	-0.649 to -0.0814	-0.550 to 0.0743	-0.713 to -0.198	-0.480 to 0.167	-0.0199 to 0.586	-0.412 to 0.248	-0.299 to 0.366	0.0867 to 0.652	-0.341 to 0.324	-0.201 to 0.453	-0.0614 to 0.559	-0.260 to 0.402	-0.0619 to 0.558	-0.495 to 0.148	-0.343 to 0.323	-0.119 to 0.517	-0.222 to 0.435	-0.211 to 0.444	-0.462 to 0.189	-0.335 to 0.331	-0.530 to 0.101	0.0824 to 0.650	-0.337 to 0.329	-0.560 to 0.0588	-0.478 to 0.170	-0.132 to 0.508	-0.173 to 0.476	-0.530 to 0.101	-0.469 to 0.182	-0.518 to 0.118
POTAG1000	-0.273 to 0.390	-0.220 to 0.437		-0.413 to 0.247	-0.659 to -0.0887	-0.526 to 0.107	-0.474 to 0.175	-0.422 to 0.343	-0.577 to 0.0550	0.0564 to 0.634	-0.401 to 0.270	-0.544 to 0.0816	-0.157 to 0.488	-0.311 to 0.355	-0.365 to 0.300	-0.582 to 0.0267	-0.417 to 0.243	-0.673 to -0.123	-0.413 to 0.248	-0.352 to 0.314	-0.475 to 0.173	-0.390 to 0.274	0.123 to 0.673	-0.509 to 0.130	-0.425 to 0.234	-0.0825 to 0.544	-0.480 to 0.168	0.0590 to 0.636	-0.467 to 0.183	-0.406 to 0.255	-0.153 to 0.492	-0.469 to 0.181	-0.0416 to 0.572	-0.446 to 0.210	-0.466 to 0.184	-0.318 to 0.347	-0.0493 to 0.567	-0.293 to 0.371	-0.699 to -0.172	-0.0622 to 0.558	-0.303 to 0.362	-0.410 to 0.251	-0.219 to 0.437	-0.263 to 0.400	0.118 to 0.670	-0.216 to 0.441	-0.0475 to 0.568	-0.396 to 0.266	-0.197 to 0.456
SODIG1000	-0.639 to -0.0649	-0.324 to 0.342		-0.511 to 0.127	-0.390 to 0.283	-0.370 to 0.295	-0.654 to -0.0904	-0.599 to 0.115	-0.344 to 0.341	-0.298 to 0.367	-0.537 to 0.102	-0.344 to 0.322	-0.172 to 0.476	-0.549 to 0.0751	-0.306 to 0.359	-0.486 to 0.160	-0.104 to 0.528	-0.211 to 0.444	-0.662 to -0.104	-0.439 to 0.218	-0.368 to 0.297	-0.758 to -0.291	-0.470 to 0.180	-0.389 to 0.274	-0.286 to 0.378	-0.416 to 0.244	-0.290 to 0.374	-0.375 to 0.290	0.132 to 0.678	-0.140 to 0.501	-0.460 to 0.192	-0.144 to 0.498	-0.602 to -0.00398	-0.426 to 0.233	-0.293 to 0.372	-0.137 to 0.504	-0.259 to 0.403	-0.552 to 0.0713	-0.297 to 0.367	-0.615 to -0.0242	0.0709 to 0.643	-0.388 to 0.276	-0.310 to 0.355	-0.357 to 0.309	-0.105 to 0.528	-0.456 to 0.197	-0.396 to 0.267	-0.338 to 0.328	-0.372 to 0.292
ZINCG1000	-0.518 to 0.118	-0.405 to 0.256		-0.484 to 0.163	-0.298 to 0.376	-0.345 to 0.320	-0.529 to 0.102	-0.530 to 0.213	-0.361 to 0.324	-0.345 to 0.321	-0.464 to 0.197	-0.470 to 0.180	-0.187 to 0.464	-0.433 to 0.225	-0.286 to 0.378	-0.256 to 0.406	0.140 to 0.682	-0.0596 to 0.560	-0.501 to 0.140	-0.376 to 0.288	-0.317 to 0.349	-0.702 to -0.177	-0.209 to 0.446	-0.153 to 0.491	-0.0715 to 0.552	-0.131 to 0.508	0.0107 to 0.606	-0.128 to 0.510	0.0559 to 0.634	0.462 to 0.831	-0.117 to 0.519	0.0145 to 0.609	-0.447 to 0.208	-0.334 to 0.332	-0.0844 to 0.542	-0.0428 to 0.571	-0.105 to 0.527	-0.217 to 0.440	-0.198 to 0.455	-0.293 to 0.371	0.253 to 0.740	0.0983 to 0.659	-0.139 to 0.502	-0.208 to 0.447	-0.0707 to 0.552	-0.340 to 0.326	-0.208 to 0.447	-0.301 to 0.364	-0.0351 to 0.576
COPPG1000	-0.0282 to 0.581	-0.183 to 0.468		-0.447 to 0.208	-0.525 to 0.118	-0.558 to 0.0620	-0.496 to 0.147	-0.548 to 0.190	-0.527 to 0.127	-0.0344 to 0.577	-0.485 to 0.172	-0.717 to -0.206	-0.369 to 0.296	-0.207 to 0.448	-0.416 to 0.244	-0.514 to 0.124	-0.414 to 0.247	-0.605 to -0.00904	-0.253 to 0.408	-0.395 to 0.268	-0.375 to 0.290	-0.240 to 0.419	0.208 to 0.718	-0.574 to 0.0384	-0.128 to 0.510	0.106 to 0.663	-0.391 to 0.272	-0.0554 to 0.563	-0.512 to 0.125	-0.330 to 0.335	0.390 to 0.802	-0.495 to 0.149	0.00102 to 0.600	-0.321 to 0.345	-0.451 to 0.203	-0.267 to 0.396	-0.0650 to 0.556	-0.0364 to 0.576	-0.547 to 0.0776	0.125 to 0.674	-0.366 to 0.299	-0.287 to 0.377	-0.222 to 0.435	-0.351 to 0.314	0.0348 to 0.621	-0.142 to 0.500	0.0569 to 0.635	-0.126 to 0.512	0.0472 to 0.629
SELEG1000	-0.592 to 0.0113	-0.560 to 0.0590		-0.537 to 0.0925	-0.279 to 0.394	-0.341 to 0.324	-0.381 to 0.282	-0.461 to 0.299	-0.392 to 0.290	-0.400 to 0.262	-0.362 to 0.312	-0.288 to 0.376	-0.286 to 0.378	-0.327 to 0.338	-0.272 to 0.391	-0.342 to 0.323	-0.00907 to 0.594	-0.177 to 0.472	-0.519 to 0.117	-0.605 to -0.00941	-0.415 to 0.245	-0.703 to -0.179	-0.394 to 0.269	-0.325 to 0.340	-0.372 to 0.292	-0.326 to 0.340	-0.106 to 0.527	-0.339 to 0.327	-0.0209 to 0.586	-0.120 to 0.517	-0.446 to 0.210	0.322 to 0.772	-0.523 to 0.111	-0.366 to 0.299	-0.171 to 0.477	-0.0467 to 0.569	-0.244 to 0.417	-0.414 to 0.247	-0.125 to 0.513	-0.497 to 0.146	0.0471 to 0.629	-0.441 to 0.215	-0.401 to 0.261	-0.256 to 0.405	-0.114 to 0.521	-0.413 to 0.248	-0.398 to 0.264	-0.426 to 0.232	-0.497 to 0.146
VCG1000	-0.204 to 0.450	-0.382 to 0.282		-0.298 to 0.367	-0.592 to 0.0218	-0.613 to -0.0215	-0.378 to 0.286	-0.429 to 0.335	-0.453 to 0.221	-0.143 to 0.499	-0.302 to 0.372	-0.458 to 0.195	-0.372 to 0.293	-0.225 to 0.433	-0.352 to 0.313	-0.376 to 0.288	-0.393 to 0.269	-0.554 to 0.0675	-0.0850 to 0.542	-0.500 to 0.142	-0.609 to -0.0147	-0.0114 to 0.592	0.0847 to 0.651	-0.451 to 0.204	-0.329 to 0.337	-0.0379 to 0.574	-0.410 to 0.251	0.0729 to 0.644	-0.532 to 0.0990	-0.391 to 0.273	-0.0372 to 0.575	-0.411 to 0.250	0.801 to 0.946	-0.274 to 0.389	-0.472 to 0.178	-0.288 to 0.376	0.0493 to 0.630	-0.180 to 0.470	-0.607 to -0.0120	0.00237 to 0.601	-0.399 to 0.263	-0.0650 to 0.556	-0.0787 to 0.546	-0.231 to 0.428	0.0378 to 0.623	-0.391 to 0.272	-0.00588 to 0.596	0.0698 to 0.642	-0.136 to 0.505
VB1G1000	-0.323 to 0.343	-0.526 to 0.107		-0.581 to 0.0277	-0.323 to 0.352	-0.326 to 0.340	-0.321 to 0.345	-0.445 to 0.317	-0.418 to 0.262	-0.285 to 0.379	-0.485 to 0.172	-0.308 to 0.357	-0.581 to 0.0283	-0.0749 to 0.549	-0.265 to 0.397	-0.474 to 0.175	-0.430 to 0.228	-0.500 to 0.142	-0.340 to 0.326	-0.587 to 0.0194	-0.427 to 0.231	-0.396 to 0.267	-0.484 to 0.162	-0.411 to 0.250	-0.212 to 0.443	-0.368 to 0.296	-0.410 to 0.251	-0.415 to 0.246	-0.469 to 0.181	-0.572 to 0.0420	-0.410 to 0.251	-0.389 to 0.274	-0.429 to 0.229	0.0378 to 0.623	-0.353 to 0.313	-0.177 to 0.472	-0.232 to 0.426	-0.409 to 0.253	-0.222 to 0.436	-0.469 to 0.182	-0.315 to 0.351	-0.683 to -0.142	-0.708 to -0.189	-0.560 to 0.0592	-0.223 to 0.435	-0.451 to 0.203	-0.673 to -0.124	-0.506 to 0.134	-0.599 to -8.31e-005
VB2G1000	-0.341 to 0.325	-0.474 to 0.175		-0.528 to 0.104	-0.298 to 0.376	-0.137 to 0.504	-0.479 to 0.169	-0.498 to 0.255	-0.367 to 0.317	-0.460 to 0.193	-0.322 to 0.352	-0.297 to 0.368	-0.391 to 0.272	-0.00433 to 0.597	-0.369 to 0.296	-0.501 to 0.141	-0.268 to 0.395	-0.465 to 0.186	-0.575 to 0.0377	-0.314 to 0.352	-0.135 to 0.505	-0.657 to -0.0948	-0.463 to 0.189	-0.230 to 0.428	-0.343 to 0.323	-0.299 to 0.366	-0.309 to 0.356	-0.399 to 0.263	-0.329 to 0.337	-0.418 to 0.242	-0.476 to 0.172	-0.296 to 0.369	-0.593 to 0.0103	-0.348 to 0.318	0.0481 to 0.629	-0.242 to 0.418	-0.241 to 0.419	-0.543 to 0.0834	-0.357 to 0.309	-0.512 to 0.126	-0.224 to 0.433	-0.518 to 0.118	-0.534 to 0.0956	-0.332 to 0.334	-0.293 to 0.371	-0.326 to 0.340	-0.560 to 0.0587	-0.488 to 0.157	-0.510 to 0.129
NIACG1000	-0.522 to 0.113	-0.665 to -0.109		-0.673 to -0.123	-0.465 to 0.196	-0.383 to 0.280	-0.501 to 0.141	-0.522 to 0.225	-0.502 to 0.160	-0.225 to 0.432	-0.382 to 0.291	-0.418 to 0.242	-0.223 to 0.434	-0.468 to 0.183	-0.300 to 0.365	-0.291 to 0.373	0.115 to 0.668	-0.348 to 0.318	-0.305 to 0.360	-0.496 to 0.148	-0.402 to 0.260	-0.494 to 0.150	-0.256 to 0.405	-0.515 to 0.122	-0.0186 to 0.587	-0.0772 to 0.547	-0.158 to 0.488	-0.0529 to 0.564	-0.0372 to 0.575	-0.0915 to 0.537	-0.116 to 0.520	0.0400 to 0.624	-0.271 to 0.392	-0.0670 to 0.555	-0.152 to 0.492	0.492 to 0.843	0.294 to 0.760	-0.292 to 0.372	-0.217 to 0.439	-0.337 to 0.329	0.279 to 0.752	-0.383 to 0.281	-0.255 to 0.406	-0.253 to 0.408	-0.0366 to 0.575	-0.370 to 0.295	-0.174 to 0.475	-0.294 to 0.371	-0.0614 to 0.559
VB6G1000	-0.356 to 0.310	-0.488 to 0.157		-0.525 to 0.109	-0.548 to 0.0870	-0.451 to 0.204	-0.528 to 0.104	-0.620 to 0.0817	-0.474 to 0.196	-0.00991 to 0.593	-0.406 to 0.265	-0.588 to 0.0181	-0.237 to 0.422	-0.371 to 0.294	-0.388 to 0.276	-0.399 to 0.263	-0.103 to 0.529	-0.515 to 0.122	-0.329 to 0.337	-0.468 to 0.183	-0.390 to 0.274	-0.441 to 0.215	-0.0533 to 0.564	-0.506 to 0.134	-0.187 to 0.465	0.00445 to 0.602	-0.247 to 0.414	0.0855 to 0.651	-0.294 to 0.371	-0.241 to 0.419	-0.0455 to 0.569	-0.239 to 0.420	-0.00169 to 0.598	-0.210 to 0.445	-0.263 to 0.399	0.0992 to 0.659	0.447 to 0.825	-0.239 to 0.421	-0.551 to 0.0727	-0.140 to 0.501	-0.0376 to 0.575	-0.246 to 0.414	-0.178 to 0.472	-0.216 to 0.441	0.0476 to 0.629	-0.360 to 0.305	-0.0906 to 0.538	-0.305 to 0.360	-0.0891 to 0.539
FOLAG1000	-0.109 to 0.525	-0.180 to 0.470		-0.179 to 0.471	-0.476 to 0.182	-0.331 to 0.335	-0.347 to 0.319	-0.450 to 0.312	-0.381 to 0.302	-0.0557 to 0.562	-0.457 to 0.206	-0.428 to 0.231	-0.372 to 0.293	-0.242 to 0.418	-0.440 to 0.216	-0.648 to -0.0788	-0.674 to -0.124	-0.671 to -0.119	-0.353 to 0.312	-0.444 to 0.212	-0.342 to 0.324	-0.350 to 0.316	-0.0938 to 0.536	-0.592 to 0.0109	-0.253 to 0.408	-0.318 to 0.348	-0.618 to -0.0299	-0.353 to 0.312	-0.658 to -0.0966	-0.546 to 0.0790	-0.191 to 0.461	-0.621 to -0.0337	-0.238 to 0.422	-0.470 to 0.180	-0.603 to -0.00612	-0.507 to 0.132	-0.405 to 0.257	0.181 to 0.704	-0.246 to 0.414	0.0929 to 0.656	-0.697 to -0.167	-0.453 to 0.201	-0.393 to 0.270	-0.370 to 0.295	-0.243 to 0.417	-0.474 to 0.175	-0.247 to 0.413	-0.339 to 0.326	-0.222 to 0.435
FAG1000	-0.400 to 0.262	-0.470 to 0.180		-0.265 to 0.398	0.0512 to 0.637	-0.0611 to 0.559	-0.260 to 0.402	-0.299 to 0.461	-0.177 to 0.489	-0.381 to 0.283	-0.367 to 0.307	-0.177 to 0.473	-0.488 to 0.157	-0.316 to 0.349	-0.397 to 0.265	-0.277 to 0.387	-0.319 to 0.347	-0.203 to 0.451	-0.263 to 0.400	-0.613 to -0.0224	-0.489 to 0.156	-0.375 to 0.290	-0.518 to 0.118	-0.172 to 0.477	-0.0792 to 0.546	-0.487 to 0.159	-0.235 to 0.424	-0.518 to 0.117	-0.183 to 0.467	-0.259 to 0.402	-0.428 to 0.231	-0.174 to 0.475	-0.567 to 0.0496	-0.155 to 0.490	-0.214 to 0.442	-0.239 to 0.421	-0.480 to 0.167	-0.0998 to 0.531	0.763 to 0.935	-0.519 to 0.116	-0.333 to 0.333	-0.395 to 0.268	-0.548 to 0.0759	-0.336 to 0.329	-0.551 to 0.0721	-0.508 to 0.131	-0.636 to -0.0595	-0.392 to 0.271	-0.453 to 0.201
FFG1000	-0.0570 to 0.562	-0.0808 to 0.545		-0.279 to 0.385	-0.690 to -0.145	-0.425 to 0.234	-0.363 to 0.302	-0.429 to 0.336	-0.556 to 0.0867	-0.0795 to 0.546	-0.448 to 0.217	-0.443 to 0.213	-0.216 to 0.440	-0.381 to 0.283	-0.372 to 0.293	-0.708 to -0.189	-0.667 to -0.113	-0.703 to -0.178	-0.461 to 0.192	-0.331 to 0.334	-0.295 to 0.370	-0.361 to 0.304	0.0729 to 0.644	-0.707 to -0.187	-0.413 to 0.248	-0.287 to 0.377	-0.690 to -0.154	-0.261 to 0.401	-0.697 to -0.168	-0.584 to 0.0241	-0.136 to 0.504	-0.667 to -0.113	-0.120 to 0.516	-0.583 to 0.0254	-0.687 to -0.149	-0.534 to 0.0968	-0.369 to 0.296	-0.0377 to 0.575	-0.594 to 0.00827	0.193 to 0.710	-0.667 to -0.113	-0.471 to 0.178	-0.227 to 0.431	-0.339 to 0.327	-0.108 to 0.525	-0.427 to 0.231	0.0280 to 0.617	-0.293 to 0.372	-0.102 to 0.530
VB12G1000	-0.719 to -0.211	-0.579 to 0.0312		-0.690 to -0.154	-0.389 to 0.284	-0.322 to 0.343	-0.457 to 0.196	-0.449 to 0.313	-0.510 to 0.149	-0.409 to 0.252	-0.304 to 0.370	-0.288 to 0.376	-0.0963 to 0.534	-0.344 to 0.322	-0.0924 to 0.537	-0.255 to 0.406	0.221 to 0.724	-0.0822 to 0.544	-0.474 to 0.175	-0.539 to 0.0888	-0.520 to 0.116	-0.653 to -0.0880	-0.443 to 0.213	-0.278 to 0.386	-0.154 to 0.490	-0.181 to 0.469	0.0187 to 0.611	-0.129 to 0.510	0.135 to 0.679	0.0751 to 0.645	-0.262 to 0.401	0.147 to 0.686	-0.421 to 0.238	-0.124 to 0.514	-0.0299 to 0.580	0.224 to 0.726	0.0339 to 0.621	-0.496 to 0.148	-0.292 to 0.372	-0.502 to 0.139	0.648 to 0.898	-0.266 to 0.396	-0.257 to 0.405	-0.224 to 0.434	-0.120 to 0.517	-0.236 to 0.423	-0.278 to 0.386	-0.349 to 0.317	-0.275 to 0.388
VARAG1000	-0.293 to 0.371	-0.0645 to 0.556		-0.162 to 0.484	-0.429 to 0.240	-0.637 to -0.0605	-0.600 to -0.000623	-0.540 to 0.201	-0.288 to 0.395	-0.246 to 0.414	-0.550 to 0.0840	-0.473 to 0.177	-0.410 to 0.251	-0.355 to 0.311	-0.476 to 0.172	-0.539 to 0.0893	-0.477 to 0.171	-0.461 to 0.191	-0.508 to 0.131	-0.412 to 0.249	-0.397 to 0.265	-0.498 to 0.145	-0.383 to 0.280	-0.458 to 0.195	-0.414 to 0.246	-0.473 to 0.176	-0.505 to 0.135	-0.472 to 0.178	-0.519 to 0.116	-0.281 to 0.383	-0.432 to 0.226	-0.535 to 0.0943	-0.190 to 0.462	-0.589 to 0.0162	-0.557 to 0.0642	-0.551 to 0.0721	-0.421 to 0.239	-0.435 to 0.222	-0.452 to 0.202	-0.468 to 0.183	-0.392 to 0.271	0.524 to 0.855	0.361 to 0.789	0.0917 to 0.655	-0.200 to 0.454	-0.388 to 0.276	-0.156 to 0.489	-0.146 to 0.497	-0.211 to 0.444
BCARG1000	-0.267 to 0.396	-0.00875 to 0.594		-0.275 to 0.389	-0.539 to 0.0993	-0.596 to 0.00544	-0.571 to 0.0426	-0.543 to 0.197	-0.339 to 0.345	-0.333 to 0.333	-0.434 to 0.233	-0.463 to 0.189	-0.237 to 0.422	-0.521 to 0.114	-0.452 to 0.202	-0.594 to 0.00827	-0.532 to 0.0983	-0.632 to -0.0526	-0.433 to 0.225	-0.251 to 0.410	-0.345 to 0.321	-0.320 to 0.345	-0.272 to 0.391	-0.715 to -0.202	-0.400 to 0.262	-0.441 to 0.215	-0.660 to -0.101	-0.397 to 0.265	-0.579 to 0.0309	-0.431 to 0.227	-0.440 to 0.217	-0.548 to 0.0759	-0.208 to 0.447	-0.639 to -0.0642	-0.631 to -0.0515	-0.461 to 0.192	-0.404 to 0.258	-0.456 to 0.197	-0.559 to 0.0606	-0.346 to 0.320	-0.430 to 0.228	0.152 to 0.689	0.871 to 0.966	0.418 to 0.813	-0.325 to 0.341	-0.285 to 0.379	0.280 to 0.753	-0.198 to 0.455	0.0323 to 0.620
ACARG1000	-0.322 to 0.344	-0.170 to 0.478		-0.172 to 0.476	-0.411 to 0.259	-0.383 to 0.281	-0.458 to 0.195	-0.478 to 0.280	-0.285 to 0.397	-0.338 to 0.328	-0.260 to 0.411	-0.311 to 0.355	-0.286 to 0.378	-0.338 to 0.327	-0.416 to 0.244	-0.432 to 0.226	-0.402 to 0.259	-0.466 to 0.185	-0.281 to 0.383	-0.307 to 0.358	-0.415 to 0.245	-0.296 to 0.368	-0.232 to 0.426	-0.529 to 0.103	-0.352 to 0.313	-0.319 to 0.347	-0.462 to 0.190	-0.254 to 0.407	-0.400 to 0.262	-0.325 to 0.341	-0.394 to 0.269	-0.350 to 0.316	-0.200 to 0.454	-0.479 to 0.169	-0.415 to 0.245	-0.331 to 0.335	-0.289 to 0.376	-0.410 to 0.251	-0.388 to 0.275	-0.343 to 0.322	-0.322 to 0.343	0.113 to 0.667	0.540 to 0.861	0.928 to 0.981	-0.366 to 0.299	-0.310 to 0.355	-0.00588 to 0.596	-0.202 to 0.452	-0.184 to 0.467
CRYPG1000	-0.432 to 0.226	-0.282 to 0.382		-0.404 to 0.257	-0.644 to -0.0630	-0.663 to -0.106	-0.560 to 0.0590	-0.481 to 0.275	-0.522 to 0.133	0.0891 to 0.654	-0.489 to 0.166	-0.554 to 0.0685	-0.385 to 0.279	-0.397 to 0.266	-0.326 to 0.339	-0.448 to 0.207	-0.339 to 0.327	-0.389 to 0.275	-0.401 to 0.261	-0.247 to 0.413	-0.285 to 0.379	-0.459 to 0.194	0.0926 to 0.656	-0.336 to 0.330	-0.291 to 0.374	-0.164 to 0.483	-0.358 to 0.308	-0.0228 to 0.585	-0.311 to 0.355	-0.243 to 0.417	-0.134 to 0.506	-0.300 to 0.365	-0.0749 to 0.549	-0.369 to 0.295	-0.475 to 0.174	-0.264 to 0.398	-0.125 to 0.512	-0.293 to 0.371	-0.529 to 0.103	-0.168 to 0.480	-0.279 to 0.385	-0.248 to 0.413	-0.269 to 0.394	-0.337 to 0.329	0.907 to 0.976	-0.275 to 0.388	-0.170 to 0.478	-0.189 to 0.463	-0.310 to 0.355
LYCOG1000	-0.394 to 0.269	-0.319 to 0.346		-0.495 to 0.148	-0.433 to 0.234	-0.446 to 0.210	-0.311 to 0.354	-0.239 to 0.511	-0.429 to 0.250	-0.0613 to 0.559	-0.357 to 0.317	-0.603 to -0.00644	-0.157 to 0.488	-0.183 to 0.468	-0.339 to 0.326	-0.258 to 0.404	-0.333 to 0.333	-0.370 to 0.295	-0.228 to 0.430	-0.279 to 0.385	-0.289 to 0.375	-0.240 to 0.419	-0.221 to 0.436	-0.241 to 0.418	-0.262 to 0.400	-0.131 to 0.508	-0.223 to 0.434	-0.288 to 0.376	-0.416 to 0.244	-0.298 to 0.367	-0.106 to 0.527	-0.357 to 0.308	-0.410 to 0.252	-0.282 to 0.382	-0.191 to 0.461	-0.346 to 0.320	-0.384 to 0.280	-0.270 to 0.393	-0.411 to 0.250	-0.237 to 0.422	-0.241 to 0.419	-0.303 to 0.362	-0.247 to 0.414	-0.342 to 0.324	-0.289 to 0.375	0.956 to 0.989	-0.217 to 0.440	-0.285 to 0.379	-0.309 to 0.356
LZG1000	-0.228 to 0.431	-0.0424 to 0.571		-0.368 to 0.297	-0.703 to -0.169	-0.617 to -0.0283	-0.412 to 0.249	-0.407 to 0.359	-0.502 to 0.160	-0.278 to 0.386	-0.270 to 0.401	-0.483 to 0.164	-0.135 to 0.505	-0.381 to 0.283	-0.279 to 0.385	-0.589 to 0.0157	-0.526 to 0.108	-0.641 to -0.0673	-0.355 to 0.310	-0.299 to 0.366	-0.405 to 0.257	-0.254 to 0.407	-0.0762 to 0.548	-0.739 to -0.250	-0.345 to 0.320	-0.334 to 0.332	-0.631 to -0.0512	-0.304 to 0.361	-0.590 to 0.0138	-0.501 to 0.141	-0.218 to 0.438	-0.515 to 0.122	-0.164 to 0.483	-0.564 to 0.0529	-0.612 to -0.0206	-0.401 to 0.261	-0.328 to 0.338	-0.244 to 0.416	-0.600 to -0.000239	-0.0275 to 0.581	-0.438 to 0.219	-0.255 to 0.407	0.363 to 0.790	-0.0392 to 0.574	-0.162 to 0.484	-0.262 to 0.400	0.761 to 0.934	-0.218 to 0.438	0.320 to 0.771
ATOCG1000	-0.149 to 0.495	-0.149 to 0.494		-0.222 to 0.435	-0.686 to -0.137	-0.504 to 0.136	-0.607 to -0.0128	-0.570 to 0.159	-0.198 to 0.472	-0.386 to 0.278	-0.427 to 0.241	-0.271 to 0.392	-0.248 to 0.413	-0.177 to 0.473	-0.230 to 0.428	-0.631 to -0.0503	-0.547 to 0.0777	-0.534 to 0.0965	-0.481 to 0.167	-0.441 to 0.216	-0.430 to 0.229	-0.493 to 0.150	-0.312 to 0.353	-0.586 to 0.0213	-0.291 to 0.373	-0.369 to 0.296	-0.571 to 0.0425	-0.391 to 0.272	-0.530 to 0.101	-0.490 to 0.155	-0.250 to 0.411	-0.583 to 0.0250	-0.0993 to 0.532	-0.453 to 0.201	-0.523 to 0.111	-0.450 to 0.204	-0.396 to 0.266	-0.313 to 0.352	-0.390 to 0.274	-0.296 to 0.369	-0.454 to 0.200	-0.159 to 0.487	-0.0592 to 0.560	-0.220 to 0.437	-0.0888 to 0.539	-0.273 to 0.390	-0.141 to 0.500	0.289 to 0.757	-0.178 to 0.471
VKG1000	-0.187 to 0.464	-0.129 to 0.510		-0.333 to 0.333	-0.651 to -0.0737	-0.477 to 0.172	-0.485 to 0.161	-0.517 to 0.231	-0.465 to 0.206	-0.308 to 0.357	-0.291 to 0.382	-0.497 to 0.146	-0.112 to 0.522	-0.540 to 0.0882	-0.230 to 0.428	-0.505 to 0.135	-0.434 to 0.223	-0.539 to 0.0885	-0.378 to 0.286	-0.176 to 0.474	-0.309 to 0.357	-0.379 to 0.285	-0.108 to 0.525	-0.678 to -0.132	-0.155 to 0.490	-0.285 to 0.379	-0.551 to 0.0724	-0.265 to 0.398	-0.450 to 0.204	-0.308 to 0.358	-0.125 to 0.513	-0.500 to 0.142	-0.188 to 0.464	-0.475 to 0.174	-0.487 to 0.159	-0.275 to 0.389	-0.220 to 0.437	-0.135 to 0.505	-0.410 to 0.251	-0.0138 to 0.590	-0.345 to 0.321	-0.171 to 0.477	0.146 to 0.685	-0.201 to 0.453	-0.288 to 0.377	-0.442 to 0.214	0.496 to 0.844	-0.138 to 0.503	0.740 to 0.928
CHOLEG1000	-0.681 to -0.138	-0.395 to 0.268		-0.524 to 0.110	-0.319 to 0.355	-0.408 to 0.253	-0.302 to 0.363	-0.235 to 0.513	-0.582 to 0.0479	-0.333 to 0.333	-0.178 to 0.480	-0.219 to 0.438	-0.194 to 0.458	-0.300 to 0.365	-0.104 to 0.528	-0.415 to 0.246	-0.0893 to 0.539	-0.171 to 0.477	-0.590 to 0.0151	-0.583 to 0.0254	-0.590 to 0.0141	-0.654 to -0.0903	-0.537 to 0.0920	-0.188 to 0.463	-0.483 to 0.163	-0.496 to 0.147	-0.176 to 0.473	-0.410 to 0.251	-0.143 to 0.499	-0.179 to 0.471	-0.517 to 0.119	-0.00615 to 0.595	-0.461 to 0.191	-0.439 to 0.218	-0.253 to 0.408	-0.269 to 0.394	-0.363 to 0.302	-0.610 to -0.0169	-0.318 to 0.347	-0.632 to -0.0529	0.0819 to 0.649	-0.328 to 0.338	-0.319 to 0.346	-0.299 to 0.366	-0.0617 to 0.558	-0.328 to 0.338	-0.308 to 0.357	-0.504 to 0.136	-0.460 to 0.192
VITDG1000	-0.183 to 0.468	-0.416 to 0.244		-0.552 to 0.0703	-0.409 to 0.262	-0.487 to 0.158	-0.422 to 0.237	-0.493 to 0.262	-0.493 to 0.172	-0.468 to 0.182	-0.352 to 0.322	-0.365 to 0.300	-0.556 to 0.0648	-0.139 to 0.502	-0.223 to 0.434	-0.441 to 0.215	-0.343 to 0.323	-0.394 to 0.269	-0.372 to 0.293	-0.509 to 0.131	-0.513 to 0.124	-0.366 to 0.299	-0.297 to 0.367	-0.472 to 0.178	-0.246 to 0.415	-0.273 to 0.390	-0.343 to 0.323	-0.292 to 0.373	-0.352 to 0.314	-0.436 to 0.221	-0.128 to 0.511	-0.324 to 0.342	-0.163 to 0.484	-0.173 to 0.476	-0.405 to 0.257	-0.198 to 0.455	-0.246 to 0.414	-0.389 to 0.275	-0.331 to 0.334	-0.353 to 0.312	-0.198 to 0.455	-0.358 to 0.308	-0.423 to 0.236	-0.386 to 0.277	-0.0965 to 0.534	-0.543 to 0.0842	-0.390 to 0.273	-0.123 to 0.514	-0.388 to 0.275
CHOLNG1000	-0.498 to 0.145	-0.360 to 0.306		-0.537 to 0.0925	-0.541 to 0.0969	-0.446 to 0.209	-0.467 to 0.184	-0.405 to 0.360	-0.607 to 0.00965	-0.278 to 0.386	-0.217 to 0.448	-0.344 to 0.322	-0.135 to 0.505	-0.311 to 0.355	-0.127 to 0.511	-0.513 to 0.124	-0.176 to 0.473	-0.415 to 0.246	-0.507 to 0.133	-0.509 to 0.130	-0.518 to 0.118	-0.573 to 0.0408	-0.193 to 0.459	-0.435 to 0.222	-0.373 to 0.292	-0.271 to 0.392	-0.314 to 0.351	-0.125 to 0.512	-0.230 to 0.428	-0.270 to 0.393	-0.281 to 0.383	-0.149 to 0.495	-0.218 to 0.439	-0.431 to 0.227	-0.341 to 0.325	-0.149 to 0.494	-0.106 to 0.527	-0.511 to 0.128	-0.487 to 0.158	-0.395 to 0.268	0.000772 to 0.600	-0.327 to 0.339	-0.131 to 0.508	-0.134 to 0.506	0.261 to 0.744	-0.416 to 0.244	-0.0408 to 0.573	-0.327 to 0.339	-0.250 to 0.411
SFATKCAL	-0.538 to 0.0900	-0.342 to 0.324		-0.314 to 0.351	-0.0424 to 0.578	-0.0985 to 0.532	-0.159 to 0.487	-0.199 to 0.541	-0.360 to 0.324	-0.503 to 0.137	-0.291 to 0.382	-0.0283 to 0.581	-0.300 to 0.365	-0.183 to 0.468	-0.180 to 0.470	-0.314 to 0.352	-0.151 to 0.493	0.144 to 0.684	-0.644 to -0.0729	-0.466 to 0.185	-0.373 to 0.291	-0.689 to -0.152	-0.609 to -0.0158	0.201 to 0.715	-0.436 to 0.222	-0.593 to 0.00960	-0.104 to 0.528	-0.533 to 0.0973	-0.166 to 0.481	-0.107 to 0.526	-0.592 to 0.0107	-0.167 to 0.481	-0.684 to -0.144	-0.376 to 0.288	-0.115 to 0.520	-0.479 to 0.169	-0.548 to 0.0762	-0.538 to 0.0905	-0.125 to 0.513	-0.652 to -0.0867	-0.130 to 0.509	-0.316 to 0.349	-0.575 to 0.0369	-0.454 to 0.200	-0.352 to 0.313	-0.406 to 0.255	-0.671 to -0.120	-0.544 to 0.0825	-0.637 to -0.0606
MFATKCAL	-0.435 to 0.222	-0.263 to 0.399		-0.116 to 0.520	-0.345 to 0.330	-0.228 to 0.430	-0.336 to 0.330	-0.389 to 0.377	-0.197 to 0.473	-0.448 to 0.207	-0.322 to 0.352	-0.0619 to 0.558	-0.283 to 0.381	-0.201 to 0.453	-0.104 to 0.528	-0.471 to 0.179	-0.255 to 0.407	0.0157 to 0.609	-0.689 to -0.153	-0.469 to 0.182	-0.377 to 0.288	-0.795 to -0.373	-0.569 to 0.0466	-0.413 to 0.247	-0.334 to 0.332	-0.584 to 0.0230	-0.357 to 0.308	-0.521 to 0.114	-0.195 to 0.458	-0.138 to 0.503	-0.443 to 0.213	-0.277 to 0.386	-0.566 to 0.0503	-0.441 to 0.216	-0.366 to 0.299	-0.306 to 0.360	-0.427 to 0.231	-0.364 to 0.301	-0.165 to 0.482	-0.472 to 0.178	-0.129 to 0.510	-0.320 to 0.346	-0.368 to 0.297	-0.377 to 0.287	-0.253 to 0.409	-0.496 to 0.147	-0.344 to 0.321	-0.221 to 0.436	-0.250 to 0.411
PFATKCAL	-0.456 to 0.198	-0.165 to 0.482		-0.296 to 0.369	-0.670 to -0.107	-0.288 to 0.376	-0.480 to 0.168	-0.493 to 0.261	-0.308 to 0.376	-0.386 to 0.278	-0.411 to 0.260	-0.00777 to 0.594	-0.0648 to 0.556	-0.485 to 0.161	-0.0806 to 0.545	-0.551 to 0.0723	-0.461 to 0.191	-0.289 to 0.376	-0.558 to 0.0624	-0.364 to 0.301	-0.343 to 0.323	-0.579 to 0.0318	-0.501 to 0.141	-0.630 to -0.0490	-0.253 to 0.408	-0.564 to 0.0530	-0.561 to 0.0576	-0.507 to 0.133	-0.323 to 0.343	-0.491 to 0.153	-0.439 to 0.218	-0.503 to 0.138	-0.489 to 0.155	-0.410 to 0.251	-0.563 to 0.0556	-0.305 to 0.360	-0.395 to 0.267	-0.413 to 0.247	-0.284 to 0.380	-0.418 to 0.242	-0.285 to 0.379	-0.408 to 0.254	-0.148 to 0.495	-0.295 to 0.370	-0.300 to 0.365	-0.423 to 0.236	-0.0824 to 0.544	-0.176 to 0.473	-0.105 to 0.527
SWEETSMD	-0.416 to 0.244	0.0335 to 0.620		-0.0676 to 0.554	-0.244 to 0.425	-0.333 to 0.333	-0.445 to 0.210	-0.514 to 0.234	-0.286 to 0.396	-0.364 to 0.301	-0.578 to 0.0434	-0.284 to 0.380	-0.410 to 0.252	-0.410 to 0.251	-0.256 to 0.406	-0.579 to 0.0315	-0.455 to 0.198	-0.220 to 0.437	-0.731 to -0.234	-0.419 to 0.240	-0.362 to 0.303	-0.735 to -0.242	-0.575 to 0.0376	-0.538 to 0.0912	-0.533 to 0.0971	-0.627 to -0.0436	-0.486 to 0.160	-0.603 to -0.00557	-0.318 to 0.348	-0.357 to 0.308	-0.550 to 0.0736	-0.409 to 0.252	-0.619 to -0.0308	-0.538 to 0.0912	-0.579 to 0.0315	-0.525 to 0.109	-0.571 to 0.0436	-0.495 to 0.149	-0.338 to 0.328	-0.583 to 0.0254	-0.348 to 0.318	-0.381 to 0.283	-0.423 to 0.236	-0.446 to 0.209	-0.215 to 0.442	-0.469 to 0.182	-0.562 to 0.0557	-0.357 to 0.308	-0.533 to 0.0971
VEGMD	-0.303 to 0.362	-0.0690 to 0.553		-0.172 to 0.476	-0.603 to 0.00504	-0.482 to 0.165	-0.319 to 0.346	-0.339 to 0.425	-0.395 to 0.288	-0.256 to 0.406	-0.286 to 0.387	-0.347 to 0.319	0.249 to 0.738	-0.506 to 0.135	-0.264 to 0.398	-0.440 to 0.216	-0.464 to 0.187	-0.476 to 0.172	-0.272 to 0.391	-0.203 to 0.451	-0.326 to 0.339	-0.244 to 0.416	-0.223 to 0.434	-0.605 to -0.00870	-0.306 to 0.359	-0.326 to 0.339	-0.522 to 0.112	-0.320 to 0.346	-0.488 to 0.157	-0.346 to 0.320	-0.237 to 0.422	-0.556 to 0.0648	-0.237 to 0.422	-0.488 to 0.157	-0.551 to 0.0728	-0.470 to 0.180	-0.391 to 0.272	-0.0807 to 0.545	-0.488 to 0.157	-0.00795 to 0.594	-0.458 to 0.194	-0.180 to 0.470	0.0772 to 0.647	-0.230 to 0.428	-0.391 to 0.272	-0.265 to 0.397	0.323 to 0.773	-0.165 to 0.482	0.273 to 0.750
POULTRYMD	-0.145 to 0.498	-0.348 to 0.318		-0.429 to 0.229	-0.552 to 0.0813	-0.482 to 0.166	-0.476 to 0.172	-0.394 to 0.372	-0.611 to 0.00235	-0.110 to 0.524	-0.338 to 0.338	-0.456 to 0.198	-0.198 to 0.455	-0.326 to 0.340	-0.518 to 0.118	-0.635 to -0.0580	-0.453 to 0.201	-0.742 to -0.256	-0.505 to 0.136	-0.333 to 0.333	-0.359 to 0.306	-0.429 to 0.229	-0.399 to 0.263	-0.554 to 0.0676	-0.572 to 0.0420	-0.414 to 0.246	-0.550 to 0.0739	-0.439 to 0.218	-0.576 to 0.0355	-0.610 to -0.0172	-0.424 to 0.235	-0.541 to 0.0865	-0.263 to 0.399	-0.614 to -0.0239	-0.458 to 0.195	-0.384 to 0.279	-0.279 to 0.384	-0.477 to 0.172	-0.563 to 0.0549	-0.439 to 0.218	-0.532 to 0.0990	-0.527 to 0.105	-0.369 to 0.296	-0.482 to 0.166	-0.246 to 0.414	-0.354 to 0.312	-0.201 to 0.453	-0.384 to 0.279	-0.241 to 0.419
REDPROMEATTOT	-0.707 to -0.187	-0.632 to -0.0528		-0.592 to 0.0121	-0.333 to 0.342	-0.215 to 0.441	-0.302 to 0.363	-0.392 to 0.374	-0.225 to 0.449	-0.397 to 0.266	-0.373 to 0.301	-0.228 to 0.430	-0.206 to 0.449	-0.666 to -0.110	-0.169 to 0.479	0.202 to 0.715	0.322 to 0.772	0.239 to 0.733	-0.127 to 0.511	-0.169 to 0.479	-0.235 to 0.424	-0.269 to 0.394	-0.202 to 0.452	-0.169 to 0.479	0.123 to 0.673	-0.0769 to 0.548	0.0630 to 0.638	0.0862 to 0.652	0.381 to 0.798	0.375 to 0.795	-0.173 to 0.475	0.201 to 0.715	-0.390 to 0.274	0.103 to 0.661	-0.0121 to 0.592	0.328 to 0.775	0.0310 to 0.619	-0.102 to 0.530	-0.103 to 0.529	-0.145 to 0.497	0.380 to 0.798	-0.171 to 0.478	-0.152 to 0.492	-0.218 to 0.438	-0.268 to 0.395	-0.337 to 0.328	-0.170 to 0.478	-0.309 to 0.357	-0.0436 to 0.571
SEAFDTOTAL	-0.542 to 0.0845	-0.409 to 0.252		-0.529 to 0.103	-0.512 to 0.136	-0.191 to 0.461	-0.207 to 0.448	-0.279 to 0.478	-0.490 to 0.175	-0.428 to 0.230	-0.129 to 0.518	-0.302 to 0.363	-0.126 to 0.512	-0.275 to 0.389	0.294 to 0.759	-0.0729 to 0.551	-0.00228 to 0.598	-0.103 to 0.529	-0.109 to 0.524	-0.415 to 0.245	-0.469 to 0.181	-0.225 to 0.433	-0.0298 to 0.580	-0.335 to 0.331	-0.122 to 0.515	0.0741 to 0.645	0.0403 to 0.625	0.157 to 0.691	-0.0578 to 0.561	-0.135 to 0.505	0.0527 to 0.632	0.0817 to 0.649	-0.128 to 0.510	-0.0174 to 0.588	-0.138 to 0.503	0.0270 to 0.616	0.00272 to 0.601	-0.227 to 0.431	-0.389 to 0.274	-0.0637 to 0.557	0.177 to 0.702	-0.326 to 0.340	-0.246 to 0.415	-0.218 to 0.439	0.0146 to 0.609	-0.0447 to 0.570	-0.0970 to 0.533	-0.0651 to 0.556	-0.251 to 0.410
OLIVEMAIN	-0.311 to 0.354	-0.382 to 0.282		-0.613 to -0.0211	-0.490 to 0.166	-0.347 to 0.318	-0.203 to 0.451	-0.277 to 0.480	-0.561 to 0.0784	-0.162 to 0.485	-0.444 to 0.222	-0.497 to 0.145	-0.236 to 0.423	-0.118 to 0.518	-0.236 to 0.423	-0.412 to 0.249	-0.500 to 0.142	-0.474 to 0.175	-0.309 to 0.357	-0.487 to 0.159	-0.430 to 0.228	-0.309 to 0.357	-0.412 to 0.249	-0.233 to 0.426	-0.333 to 0.333	-0.357 to 0.309	-0.352 to 0.314	-0.435 to 0.223	-0.589 to 0.0155	-0.529 to 0.103	-0.304 to 0.361	-0.495 to 0.148	-0.399 to 0.264	-0.180 to 0.470	-0.338 to 0.328	-0.516 to 0.120	-0.430 to 0.228	-0.323 to 0.342	-0.361 to 0.304	-0.323 to 0.342	-0.426 to 0.233	-0.651 to -0.0840	-0.726 to -0.225	-0.768 to -0.312	-0.408 to 0.254	-0.0271 to 0.582	-0.478 to 0.170	-0.516 to 0.120	-0.421 to 0.238
TBSPOLIVE
BUTTERMDS	-0.238 to 0.422	-0.364 to 0.301		-0.308 to 0.357	-0.375 to 0.299	-0.444 to 0.212	-0.105 to 0.528	-0.0727 to 0.626	-0.429 to 0.250	0.0257 to 0.616	-0.338 to 0.338	-0.578 to 0.0329	-0.542 to 0.0850	-0.285 to 0.379	-0.368 to 0.296	-0.398 to 0.264	-0.531 to 0.101	-0.582 to 0.0266	-0.115 to 0.520	-0.419 to 0.240	-0.569 to 0.0453	0.133 to 0.678	-0.198 to 0.455	-0.510 to 0.129	-0.351 to 0.314	-0.258 to 0.404	-0.499 to 0.143	-0.314 to 0.351	-0.577 to 0.0342	-0.526 to 0.108	-0.150 to 0.494	-0.546 to 0.0788	0.0673 to 0.641	-0.270 to 0.393	-0.504 to 0.136	-0.438 to 0.218	-0.357 to 0.308	-0.212 to 0.444	-0.461 to 0.191	-0.150 to 0.494	-0.541 to 0.0861	-0.351 to 0.314	-0.339 to 0.327	-0.477 to 0.171	-0.308 to 0.357	-0.184 to 0.466	-0.302 to 0.363	-0.171 to 0.477	-0.314 to 0.351
SOFRITO	-0.367 to 0.298	-0.162 to 0.485		-0.319 to 0.347	-0.532 to 0.109	-0.538 to 0.0906	-0.516 to 0.121		-0.342 to 0.342	-0.233 to 0.426	-0.439 to 0.227	-0.409 to 0.253	-0.390 to 0.273	-0.409 to 0.253	-0.390 to 0.273	-0.217 to 0.439	-0.439 to 0.217	-0.374 to 0.291	-0.123 to 0.514	-0.0242 to 0.584	-0.186 to 0.465	-0.107 to 0.526	-0.262 to 0.401	-0.305 to 0.360	-0.217 to 0.439	-0.319 to 0.347	-0.401 to 0.262	-0.247 to 0.414	-0.374 to 0.291	-0.347 to 0.319	-0.360 to 0.305	-0.439 to 0.217	-0.232 to 0.427	-0.291 to 0.374	-0.360 to 0.305	-0.401 to 0.262	-0.319 to 0.347	-0.347 to 0.319	-0.232 to 0.427	-0.333 to 0.333	-0.347 to 0.319	-0.123 to 0.514	-0.0907 to 0.538	-0.232 to 0.427	-0.186 to 0.465	-0.217 to 0.440	-0.139 to 0.502	-0.319 to 0.347	-0.171 to 0.477
FRUITMED	-0.247 to 0.414	-0.443 to 0.213		-0.445 to 0.210	-0.318 to 0.357	-0.522 to 0.113	-0.308 to 0.358	-0.237 to 0.512	-0.450 to 0.225	-0.110 to 0.524	-0.266 to 0.405	-0.480 to 0.168	-0.553 to 0.0690	-0.251 to 0.410	-0.428 to 0.230	-0.282 to 0.382	-0.315 to 0.351	-0.533 to 0.0969	-0.102 to 0.530	-0.271 to 0.392	-0.456 to 0.198	0.0729 to 0.644	0.134 to 0.679	-0.113 to 0.522	-0.351 to 0.315	-0.0144 to 0.590	-0.301 to 0.364	0.109 to 0.665	-0.310 to 0.355	-0.382 to 0.282	-0.149 to 0.494	-0.301 to 0.364	0.115 to 0.669	-0.195 to 0.458	-0.220 to 0.437	-0.268 to 0.395	-0.118 to 0.518	-0.287 to 0.377	-0.470 to 0.180	-0.160 to 0.486	-0.360 to 0.306	-0.424 to 0.235	-0.454 to 0.200	-0.416 to 0.244	0.0432 to 0.626	-0.360 to 0.305	-0.342 to 0.324	-0.382 to 0.282	-0.412 to 0.249
MEATMD	0.00185 to 0.601	-0.0133 to 0.591		-0.105 to 0.528	-0.194 to 0.467	-0.477 to 0.171	-0.387 to 0.277	-0.316 to 0.447	-0.455 to 0.219	-0.365 to 0.300	-0.281 to 0.392	-0.531 to 0.101	-0.433 to 0.225	-0.160 to 0.486	-0.627 to -0.0442	-0.594 to 0.00764	-0.641 to -0.0672	-0.600 to -0.00151	-0.503 to 0.138	-0.231 to 0.427	-0.304 to 0.362	-0.304 to 0.362	-0.528 to 0.105	-0.311 to 0.354	-0.559 to 0.0614	-0.515 to 0.122	-0.540 to 0.0875	-0.669 to -0.116	-0.663 to -0.106	-0.583 to 0.0258	-0.431 to 0.227	-0.680 to -0.136	-0.457 to 0.196	-0.641 to -0.0672	-0.496 to 0.147	-0.718 to -0.207	-0.691 to -0.156	-0.559 to 0.0614	-0.496 to 0.147	-0.540 to 0.0875	-0.696 to -0.166	-0.417 to 0.243	-0.444 to 0.212	-0.522 to 0.113	-0.451 to 0.204	-0.219 to 0.437	-0.444 to 0.212	-0.417 to 0.243	-0.417 to 0.243
LEGUMEMD	-0.251 to 0.410	-0.307 to 0.358		-0.490 to 0.155	-0.566 to 0.0616	-0.318 to 0.347	-0.422 to 0.238	-0.455 to 0.306	-0.327 to 0.358	-0.300 to 0.365	-0.392 to 0.281	-0.486 to 0.160	-0.225 to 0.433	-0.307 to 0.358	-0.225 to 0.433	-0.369 to 0.296	-0.296 to 0.369	-0.369 to 0.296	-0.383 to 0.281	-0.0458 to 0.569	0.0201 to 0.612	-0.362 to 0.304	-0.0437 to 0.571	-0.362 to 0.304	-0.0875 to 0.540	-0.105 to 0.528	-0.296 to 0.369	-0.163 to 0.483	-0.340 to 0.326	-0.266 to 0.397	-0.00764 to 0.594	-0.417 to 0.243	-0.431 to 0.227	-0.397 to 0.266	-0.296 to 0.369	-0.281 to 0.383	-0.274 to 0.390	-0.0348 to 0.577	-0.477 to 0.171	0.0864 to 0.652	-0.362 to 0.304	-0.354 to 0.311	-0.243 to 0.417	-0.496 to 0.147	-0.0875 to 0.540	-0.0522 to 0.565	-0.0526 to 0.565	-0.113 to 0.522	-0.0702 to 0.552
SEAFDMD	-0.469 to 0.181	-0.428 to 0.230		-0.536 to 0.0933	-0.482 to 0.175	-0.154 to 0.491	-0.176 to 0.473	-0.337 to 0.427	-0.477 to 0.192	-0.496 to 0.147	-0.0238 to 0.591	-0.379 to 0.285	-0.0850 to 0.542	-0.217 to 0.440	0.162 to 0.694	-0.0640 to 0.557	0.0433 to 0.626	-0.143 to 0.499	-0.115 to 0.520	-0.361 to 0.304	-0.369 to 0.296	-0.212 to 0.444	-0.122 to 0.515	-0.314 to 0.351	-0.136 to 0.504	0.0593 to 0.636	0.0917 to 0.655	0.108 to 0.664	-0.178 to 0.472	-0.122 to 0.515	0.0836 to 0.650	0.0118 to 0.607	-0.198 to 0.455	-0.0417 to 0.572	-0.0714 to 0.552	0.00407 to 0.602	0.0354 to 0.622	-0.191 to 0.461	-0.444 to 0.212	-0.0113 to 0.592	0.150 to 0.688	-0.258 to 0.404	-0.191 to 0.461	-0.171 to 0.477	-0.0933 to 0.536	-0.0109 to 0.592	-0.0190 to 0.587	-0.136 to 0.504	-0.198 to 0.455
NUTSMD	-0.0458 to 0.569	-0.458 to 0.195		-0.433 to 0.224	-0.585 to 0.0331	-0.380 to 0.284	-0.203 to 0.452	-0.201 to 0.539	-0.241 to 0.437	-0.358 to 0.307	-0.107 to 0.534	-0.268 to 0.395	-0.356 to 0.310	-0.138 to 0.503	-0.0439 to 0.570	-0.179 to 0.471	-0.143 to 0.499	-0.224 to 0.433	-0.138 to 0.503	-0.290 to 0.375	-0.224 to 0.433	-0.117 to 0.519	0.0757 to 0.646	-0.272 to 0.391	-0.00659 to 0.595	0.0458 to 0.628	-0.209 to 0.446	0.0223 to 0.613	-0.282 to 0.382	-0.179 to 0.471	0.201 to 0.715	-0.342 to 0.324	-0.0349 to 0.576	-0.0517 to 0.565	-0.117 to 0.519	-0.0517 to 0.565	-0.0572 to 0.561	-0.0123 to 0.591	-0.425 to 0.234	0.228 to 0.728	-0.258 to 0.404	-0.301 to 0.364	-0.214 to 0.442	-0.296 to 0.369	-0.179 to 0.471	-0.143 to 0.499	0.100 to 0.660	0.0818 to 0.649	0.156 to 0.691
SUGARMDS	-0.265 to 0.397	-0.504 to 0.136		-0.440 to 0.216	-0.0346 to 0.584	-0.339 to 0.326	-0.181 to 0.469	-0.447 to 0.316	-0.166 to 0.497	-0.410 to 0.252	-0.286 to 0.387	-0.506 to 0.135	-0.465 to 0.186	-0.347 to 0.319	-0.465 to 0.186	0.0426 to 0.626	-0.142 to 0.500	-0.194 to 0.458	0.0772 to 0.647	-0.274 to 0.390	-0.378 to 0.286	0.195 to 0.711	-0.346 to 0.320	-0.339 to 0.326	-0.172 to 0.476	-0.127 to 0.511	-0.112 to 0.522	-0.251 to 0.410	-0.180 to 0.470	-0.279 to 0.385	-0.0488 to 0.567	-0.135 to 0.505	-0.194 to 0.458	0.000351 to 0.600	-0.194 to 0.458	-0.112 to 0.522	-0.180 to 0.470	-0.187 to 0.464	-0.230 to 0.428	-0.230 to 0.428	-0.279 to 0.385	-0.446 to 0.209	-0.397 to 0.265	-0.410 to 0.251	-0.589 to 0.0162	-0.286 to 0.378	-0.216 to 0.440	-0.223 to 0.434	-0.135 to 0.505
TOTALMDS	-0.0937 to 0.536	-0.273 to 0.390		-0.463 to 0.189	-0.530 to 0.112	-0.490 to 0.154	-0.268 to 0.395	-0.255 to 0.498	-0.490 to 0.175	-0.0973 to 0.533	-0.298 to 0.376	-0.600 to -0.00116	-0.336 to 0.329	-0.165 to 0.482	-0.277 to 0.386	-0.426 to 0.232	-0.422 to 0.237	-0.546 to 0.0792	-0.285 to 0.379	-0.262 to 0.400	-0.327 to 0.339	-0.0926 to 0.537	-0.0944 to 0.535	-0.373 to 0.292	-0.312 to 0.353	-0.138 to 0.503	-0.383 to 0.280	-0.161 to 0.485	-0.552 to 0.0707	-0.486 to 0.160	0.0287 to 0.617	-0.549 to 0.0745	-0.0986 to 0.532	-0.285 to 0.379	-0.365 to 0.300	-0.395 to 0.268	-0.223 to 0.434	-0.203 to 0.451	-0.593 to 0.0104	-0.0298 to 0.580	-0.461 to 0.192	-0.539 to 0.0892	-0.453 to 0.201	-0.648 to -0.0803	-0.0891 to 0.539	-0.00864 to 0.594	-0.0762 to 0.548	-0.224 to 0.434	-0.0882 to 0.540
F_V_TOTAL	-0.0900 to 0.538	-0.129 to 0.510		-0.200 to 0.454	-0.614 to -0.0132	-0.670 to -0.119	-0.407 to 0.254	-0.390 to 0.376	-0.420 to 0.260	-0.0129 to 0.591	-0.276 to 0.396	-0.547 to 0.0783	-0.320 to 0.346	-0.407 to 0.254	-0.362 to 0.303	-0.341 to 0.325	-0.418 to 0.242	-0.511 to 0.127	-0.0976 to 0.533	-0.187 to 0.464	-0.394 to 0.269	0.0408 to 0.625	0.468 to 0.834	-0.441 to 0.215	-0.333 to 0.333	0.00572 to 0.603	-0.432 to 0.226	0.199 to 0.713	-0.419 to 0.240	-0.322 to 0.344	0.0593 to 0.636	-0.412 to 0.249	0.324 to 0.773	-0.371 to 0.294	-0.491 to 0.153	-0.344 to 0.322	-0.0865 to 0.541	-0.122 to 0.515	-0.637 to -0.0609	0.166 to 0.696	-0.428 to 0.230	-0.127 to 0.511	0.0791 to 0.648	-0.0616 to 0.558	0.164 to 0.695	-0.225 to 0.432	0.266 to 0.746	-0.144 to 0.498	0.0479 to 0.629
WH_FRUIT	-0.116 to 0.520	-0.310 to 0.355		-0.322 to 0.343	-0.366 to 0.308	-0.589 to 0.0162	-0.337 to 0.328	-0.210 to 0.532	-0.459 to 0.213	-0.0851 to 0.542	-0.367 to 0.307	-0.514 to 0.123	-0.589 to 0.0159	-0.266 to 0.397	-0.526 to 0.108	-0.366 to 0.298	-0.413 to 0.248	-0.589 to 0.0163	-0.0829 to 0.543	-0.328 to 0.338	-0.447 to 0.208	0.112 to 0.666	0.283 to 0.754	-0.224 to 0.434	-0.300 to 0.365	-0.000339 to 0.599	-0.391 to 0.272	0.0750 to 0.645	-0.429 to 0.230	-0.358 to 0.307	-0.0341 to 0.577	-0.414 to 0.247	0.159 to 0.692	-0.259 to 0.403	-0.365 to 0.300	-0.332 to 0.334	-0.183 to 0.467	-0.0789 to 0.546	-0.419 to 0.241	0.0135 to 0.608	-0.472 to 0.177	-0.322 to 0.344	-0.352 to 0.314	-0.336 to 0.330	0.0691 to 0.642	-0.389 to 0.274	-0.215 to 0.441	-0.336 to 0.330	-0.307 to 0.359
DKGRN_OR	-0.403 to 0.259	-0.328 to 0.337		-0.336 to 0.330	-0.534 to 0.107	-0.490 to 0.155	-0.477 to 0.172	-0.536 to 0.206	-0.229 to 0.446	-0.293 to 0.372	-0.365 to 0.310	-0.394 to 0.268	-0.248 to 0.413	-0.660 to -0.0997	-0.320 to 0.346	-0.286 to 0.378	-0.289 to 0.375	-0.377 to 0.287	-0.117 to 0.519	-0.296 to 0.369	-0.318 to 0.347	-0.0625 to 0.558	-0.135 to 0.505	-0.626 to -0.0433	-0.0839 to 0.543	-0.244 to 0.416	-0.454 to 0.199	-0.164 to 0.483	-0.308 to 0.358	-0.223 to 0.434	-0.187 to 0.464	-0.347 to 0.319	0.0603 to 0.637	-0.339 to 0.327	-0.485 to 0.161	-0.139 to 0.502	-0.107 to 0.526	-0.154 to 0.491	-0.364 to 0.301	-0.0984 to 0.532	-0.291 to 0.374	0.202 to 0.715	0.653 to 0.900	0.236 to 0.732	-0.325 to 0.341	-0.458 to 0.195	0.380 to 0.798	0.0646 to 0.639	0.324 to 0.773
MEAT_ALT	-0.480 to 0.168	-0.607 to -0.0113		-0.615 to -0.0249	-0.473 to 0.187	-0.256 to 0.405	-0.343 to 0.323	-0.456 to 0.305	-0.253 to 0.425	-0.285 to 0.379	-0.211 to 0.453	-0.468 to 0.183	-0.230 to 0.428	-0.384 to 0.280	-0.0326 to 0.578	0.0579 to 0.635	0.405 to 0.808	0.0546 to 0.633	-0.158 to 0.488	-0.262 to 0.400	-0.232 to 0.426	-0.310 to 0.355	0.100 to 0.660	-0.260 to 0.402	0.228 to 0.728	0.238 to 0.733	0.187 to 0.707	0.342 to 0.781	0.264 to 0.745	0.230 to 0.729	0.333 to 0.777	0.190 to 0.708	-0.162 to 0.484	0.0724 to 0.644	0.0938 to 0.656	0.495 to 0.844	0.454 to 0.828	-0.00105 to 0.599	-0.327 to 0.338	0.123 to 0.673	0.336 to 0.778	-0.285 to 0.379	-0.172 to 0.477	-0.306 to 0.359	0.109 to 0.665	-0.209 to 0.446	0.162 to 0.694	0.0197 to 0.612	0.200 to 0.714
UNSAT_FAT	-0.543 to 0.0839	-0.633 to -0.0550		-0.331 to 0.334	-0.361 to 0.314	-0.0989 to 0.532	-0.202 to 0.452	-0.440 to 0.323	0.137 to 0.692	-0.409 to 0.252	-0.238 to 0.430	-0.158 to 0.487	-0.306 to 0.359	-0.322 to 0.344	0.00870 to 0.605	0.402 to 0.807	0.305 to 0.765	0.696 to 0.914	-0.0343 to 0.577	-0.308 to 0.357	-0.284 to 0.380	-0.308 to 0.357	-0.192 to 0.460	0.0405 to 0.625	0.367 to 0.792	-0.0460 to 0.569	0.308 to 0.766	0.0239 to 0.614	0.413 to 0.812	0.366 to 0.792	0.102 to 0.661	0.206 to 0.717	-0.247 to 0.413	0.342 to 0.781	0.173 to 0.700	0.269 to 0.748	0.103 to 0.661	0.195 to 0.711	0.187 to 0.707	-0.00535 to 0.596	0.220 to 0.724	-0.0769 to 0.548	-0.376 to 0.288	-0.352 to 0.313	-0.234 to 0.425	-0.281 to 0.383	-0.217 to 0.440	0.203 to 0.715	0.0217 to 0.613
REFGR_1000	-0.395 to 0.268	-0.322 to 0.344		-0.336 to 0.330	-0.235 to 0.432	-0.0281 to 0.581	-0.416 to 0.244	-0.379 to 0.387	-0.131 to 0.524	-0.482 to 0.165	-0.423 to 0.246	-0.0685 to 0.554	-0.378 to 0.286	-0.266 to 0.397	-0.251 to 0.410	-0.484 to 0.163	-0.495 to 0.149	-0.355 to 0.311	-0.417 to 0.243	-0.488 to 0.157	-0.263 to 0.399	-0.507 to 0.133	-0.508 to 0.131	-0.391 to 0.272	-0.259 to 0.403	-0.501 to 0.141	-0.454 to 0.200	-0.537 to 0.0924	-0.267 to 0.396	-0.477 to 0.172	-0.536 to 0.0928	-0.313 to 0.353	-0.710 to -0.192	-0.300 to 0.365	-0.316 to 0.349	-0.376 to 0.288	-0.610 to -0.0162	-0.355 to 0.310	0.219 to 0.724	-0.525 to 0.108	-0.404 to 0.257	-0.631 to -0.0511	-0.524 to 0.110	-0.258 to 0.404	-0.472 to 0.177	-0.384 to 0.279	-0.614 to -0.0230	-0.413 to 0.248	-0.588 to 0.0179
ADSUG_PERCENT	-0.211 to 0.444	-0.278 to 0.386		-0.314 to 0.351	-0.192 to 0.469	-0.228 to 0.430	-0.139 to 0.502	-0.270 to 0.486	-0.278 to 0.404	-0.521 to 0.114	-0.222 to 0.444	-0.283 to 0.381	-0.476 to 0.172	-0.316 to 0.349	-0.306 to 0.359	-0.0553 to 0.563	-0.373 to 0.292	-0.314 to 0.351	0.275 to 0.750	-0.211 to 0.444	-0.260 to 0.402	0.536 to 0.859	-0.240 to 0.419	-0.354 to 0.312	0.00719 to 0.604	-0.144 to 0.498	-0.279 to 0.385	-0.310 to 0.355	-0.401 to 0.261	-0.394 to 0.269	-0.0769 to 0.548	-0.409 to 0.252	-0.209 to 0.446	-0.0792 to 0.546	-0.269 to 0.394	-0.338 to 0.328	-0.377 to 0.287	-0.0905 to 0.538	-0.154 to 0.491	-0.116 to 0.519	-0.482 to 0.165	-0.222 to 0.435	-0.163 to 0.484	-0.201 to 0.453	-0.646 to -0.0760	-0.327 to 0.339	-0.152 to 0.492	-0.180 to 0.470	-0.120 to 0.517
SATFAT_PERCENT	-0.542 to 0.0853	-0.337 to 0.328		-0.320 to 0.346	-0.0401 to 0.580	-0.0894 to 0.539	-0.149 to 0.494	-0.183 to 0.553	-0.367 to 0.318	-0.508 to 0.132	-0.286 to 0.387	-0.0283 to 0.581	-0.300 to 0.365	-0.195 to 0.458	-0.172 to 0.476	-0.315 to 0.351	-0.150 to 0.494	0.144 to 0.685	-0.646 to -0.0768	-0.466 to 0.185	-0.371 to 0.294	-0.684 to -0.144	-0.605 to -0.00933	0.197 to 0.712	-0.437 to 0.220	-0.595 to 0.00694	-0.106 to 0.526	-0.533 to 0.0975	-0.166 to 0.481	-0.109 to 0.524	-0.592 to 0.0120	-0.165 to 0.482	-0.688 to -0.151	-0.381 to 0.283	-0.117 to 0.518	-0.479 to 0.168	-0.551 to 0.0716	-0.538 to 0.0903	-0.128 to 0.510	-0.648 to -0.0802	-0.130 to 0.509	-0.324 to 0.341	-0.572 to 0.0411	-0.459 to 0.194	-0.355 to 0.310	-0.408 to 0.253	-0.663 to -0.105	-0.551 to 0.0721	-0.633 to -0.0540
UNSATFAT_SVGS	-0.543 to 0.0839	-0.633 to -0.0550		-0.331 to 0.334	-0.361 to 0.314	-0.0989 to 0.532	-0.202 to 0.452	-0.440 to 0.323	0.137 to 0.692	-0.409 to 0.252	-0.238 to 0.430	-0.158 to 0.487	-0.306 to 0.359	-0.322 to 0.344	0.00870 to 0.605	0.402 to 0.807	0.305 to 0.765	0.696 to 0.914	-0.0343 to 0.577	-0.308 to 0.357	-0.284 to 0.380	-0.308 to 0.357	-0.192 to 0.460	0.0405 to 0.625	0.367 to 0.792	-0.0460 to 0.569	0.308 to 0.766	0.0239 to 0.614	0.413 to 0.812	0.366 to 0.792	0.102 to 0.661	0.206 to 0.717	-0.247 to 0.413	0.342 to 0.781	0.173 to 0.700	0.269 to 0.748	0.103 to 0.661	0.195 to 0.711	0.187 to 0.707	-0.00535 to 0.596	0.220 to 0.724	-0.0769 to 0.548	-0.376 to 0.288	-0.352 to 0.313	-0.234 to 0.425	-0.281 to 0.383	-0.217 to 0.440	0.203 to 0.715	0.0217 to 0.613
REFGR_HEI	-0.325 to 0.340	-0.381 to 0.283		-0.363 to 0.302	-0.401 to 0.271	-0.566 to 0.0503	-0.175 to 0.474	-0.336 to 0.428	-0.535 to 0.116	-0.156 to 0.489	-0.261 to 0.410	-0.563 to 0.0550	-0.346 to 0.319	-0.390 to 0.273	-0.373 to 0.292	-0.123 to 0.514	-0.112 to 0.522	-0.273 to 0.390	-0.231 to 0.428	-0.213 to 0.443	-0.433 to 0.224	-0.115 to 0.520	-0.103 to 0.529	-0.225 to 0.432	-0.418 to 0.242	-0.120 to 0.516	-0.146 to 0.497	-0.0714 to 0.552	-0.377 to 0.287	-0.154 to 0.491	-0.0993 to 0.532	-0.279 to 0.385	0.214 to 0.721	-0.330 to 0.336	-0.319 to 0.347	-0.282 to 0.382	0.0253 to 0.615	-0.321 to 0.345	-0.717 to -0.206	-0.114 to 0.521	-0.219 to 0.438	0.0688 to 0.642	-0.134 to 0.506	-0.393 to 0.270	-0.146 to 0.497	-0.273 to 0.390	-0.0280 to 0.581	-0.256 to 0.406	-0.103 to 0.529
ADSUGHEI	-0.428 to 0.231	-0.436 to 0.221		-0.407 to 0.254	-0.498 to 0.154	-0.385 to 0.278	-0.509 to 0.129	-0.493 to 0.261	-0.362 to 0.323	-0.174 to 0.475	-0.444 to 0.221	-0.310 to 0.355	-0.140 to 0.501	-0.327 to 0.339	-0.336 to 0.329	-0.539 to 0.0887	-0.256 to 0.405	-0.339 to 0.327	-0.717 to -0.206	-0.461 to 0.191	-0.373 to 0.292	-0.847 to -0.503	-0.361 to 0.304	-0.271 to 0.392	-0.542 to 0.0849	-0.439 to 0.218	-0.353 to 0.313	-0.285 to 0.379	-0.212 to 0.444	-0.246 to 0.414	-0.520 to 0.115	-0.210 to 0.446	-0.460 to 0.192	-0.495 to 0.149	-0.342 to 0.324	-0.263 to 0.399	-0.256 to 0.406	-0.498 to 0.145	-0.438 to 0.219	-0.475 to 0.174	-0.129 to 0.510	-0.476 to 0.173	-0.486 to 0.159	-0.410 to 0.251	0.0480 to 0.629	-0.338 to 0.328	-0.496 to 0.147	-0.456 to 0.197	-0.525 to 0.108
SATFAT_HEI	-0.117 to 0.519	-0.300 to 0.365		-0.310 to 0.355	-0.558 to 0.0723	-0.503 to 0.138	-0.467 to 0.184	-0.528 to 0.217	-0.319 to 0.365	-0.120 to 0.516	-0.400 to 0.272	-0.582 to 0.0273	-0.376 to 0.289	-0.487 to 0.159	-0.457 to 0.196	-0.334 to 0.331	-0.510 to 0.128	-0.671 to -0.120	0.0881 to 0.653	-0.149 to 0.495	-0.278 to 0.385	0.171 to 0.699	-0.0280 to 0.581	-0.710 to -0.192	-0.220 to 0.437	-0.0465 to 0.569	-0.530 to 0.102	-0.140 to 0.502	-0.500 to 0.142	-0.521 to 0.114	-0.0372 to 0.575	-0.500 to 0.142	0.122 to 0.672	-0.295 to 0.369	-0.530 to 0.102	-0.206 to 0.449	-0.111 to 0.523	-0.0824 to 0.544	-0.488 to 0.158	0.0655 to 0.640	-0.528 to 0.104	-0.302 to 0.363	-0.0232 to 0.584	-0.200 to 0.454	-0.342 to 0.324	-0.240 to 0.419	0.0950 to 0.657	-0.0811 to 0.545	0.0743 to 0.645
SODI_HEI	0.149 to 0.687	0.163 to 0.695		-0.0963 to 0.534	-0.506 to 0.145	-0.494 to 0.150	-0.304 to 0.361	-0.341 to 0.424	-0.592 to 0.0326	-0.290 to 0.374	-0.322 to 0.353	-0.316 to 0.349	-0.330 to 0.336	-0.125 to 0.513	-0.453 to 0.201	-0.857 to -0.529	-0.904 to -0.664	-0.857 to -0.530	-0.618 to -0.0297	-0.329 to 0.336	-0.315 to 0.350	-0.398 to 0.265	-0.572 to 0.0411	-0.716 to -0.204	-0.754 to -0.283	-0.729 to -0.231	-0.870 to -0.566	-0.733 to -0.238	-0.997 to -0.986	-0.888 to -0.617	-0.636 to -0.0597	-0.899 to -0.651	-0.382 to 0.282	-0.764 to -0.304	-0.824 to -0.445	-0.842 to -0.489	-0.735 to -0.243	-0.584 to 0.0236	-0.692 to -0.159	-0.467 to 0.184	-0.854 to -0.522	-0.537 to 0.0915	-0.284 to 0.380	-0.387 to 0.277	-0.465 to 0.186	-0.328 to 0.337	-0.336 to 0.330	-0.586 to 0.0203	-0.482 to 0.165
HEIFV	-0.0186 to 0.587	0.0831 to 0.650		-0.0561 to 0.562	-0.589 to 0.0258	-0.634 to -0.0552	-0.403 to 0.259	-0.381 to 0.385	-0.414 to 0.267	-0.0480 to 0.568	-0.282 to 0.391	-0.515 to 0.122	-0.353 to 0.312	-0.457 to 0.196	-0.312 to 0.353	-0.432 to 0.225	-0.526 to 0.107	-0.520 to 0.115	-0.257 to 0.405	-0.154 to 0.491	-0.405 to 0.256	-0.0730 to 0.550	0.260 to 0.744	-0.487 to 0.159	-0.456 to 0.198	-0.183 to 0.467	-0.519 to 0.116	0.00744 to 0.604	-0.475 to 0.174	-0.411 to 0.249	-0.0848 to 0.542	-0.522 to 0.112	0.210 to 0.719	-0.476 to 0.172	-0.590 to 0.0138	-0.474 to 0.175	-0.243 to 0.417	-0.268 to 0.395	-0.664 to -0.107	0.0141 to 0.608	-0.508 to 0.131	-0.166 to 0.481	0.0756 to 0.646	-0.0530 to 0.564	0.00176 to 0.600	-0.271 to 0.392	0.166 to 0.696	-0.162 to 0.484	0.0123 to 0.607
HEIWF	0.0610 to 0.637	-0.0798 to 0.546		-0.199 to 0.454	-0.313 to 0.362	-0.580 to 0.0292	-0.312 to 0.354	-0.140 to 0.583	-0.515 to 0.143	-0.0774 to 0.547	-0.292 to 0.381	-0.531 to 0.101	-0.476 to 0.172	-0.177 to 0.472	-0.457 to 0.196	-0.530 to 0.102	-0.567 to 0.0489	-0.689 to -0.153	-0.258 to 0.404	-0.419 to 0.241	-0.567 to 0.0490	-0.0918 to 0.537	-0.000195 to 0.599	-0.366 to 0.299	-0.439 to 0.218	-0.153 to 0.491	-0.490 to 0.154	-0.143 to 0.499	-0.561 to 0.0581	-0.475 to 0.174	-0.0868 to 0.541	-0.599 to -0.000146	0.0132 to 0.608	-0.389 to 0.275	-0.531 to 0.101	-0.461 to 0.191	-0.346 to 0.319	-0.249 to 0.412	-0.497 to 0.145	-0.128 to 0.511	-0.508 to 0.132	-0.398 to 0.265	-0.357 to 0.308	-0.318 to 0.348	-0.199 to 0.455	-0.290 to 0.375	-0.247 to 0.414	-0.402 to 0.260	-0.256 to 0.405
HEIDK	-0.431 to 0.227	-0.349 to 0.317		-0.349 to 0.317	-0.533 to 0.107	-0.467 to 0.184	-0.472 to 0.178	-0.531 to 0.212	-0.248 to 0.430	-0.303 to 0.363	-0.330 to 0.345	-0.393 to 0.270	-0.185 to 0.466	-0.663 to -0.106	-0.292 to 0.372	-0.285 to 0.379	-0.277 to 0.387	-0.375 to 0.289	-0.119 to 0.518	-0.335 to 0.331	-0.312 to 0.353	-0.115 to 0.521	-0.154 to 0.490	-0.643 to -0.0709	-0.0854 to 0.542	-0.239 to 0.420	-0.445 to 0.211	-0.160 to 0.486	-0.296 to 0.369	-0.215 to 0.441	-0.196 to 0.457	-0.316 to 0.350	0.0435 to 0.627	-0.338 to 0.328	-0.477 to 0.171	-0.109 to 0.524	-0.0855 to 0.542	-0.163 to 0.483	-0.363 to 0.302	-0.0960 to 0.534	-0.255 to 0.406	0.156 to 0.691	0.618 to 0.888	0.224 to 0.726	-0.335 to 0.331	-0.465 to 0.186	0.381 to 0.798	0.0273 to 0.617	0.313 to 0.768
HEITGP	-0.400 to 0.262	-0.218 to 0.438		-0.290 to 0.374	-0.310 to 0.364	-0.127 to 0.511	-0.395 to 0.268	-0.400 to 0.366	-0.134 to 0.522	-0.323 to 0.343	-0.431 to 0.237	-0.349 to 0.316	-0.271 to 0.392	-0.355 to 0.311	-0.257 to 0.404	-0.240 to 0.420	-0.455 to 0.198	-0.238 to 0.421	-0.0929 to 0.536	-0.445 to 0.210	-0.0908 to 0.538	-0.278 to 0.386	-0.129 to 0.510	-0.307 to 0.358	-0.0264 to 0.582	-0.220 to 0.437	-0.328 to 0.338	-0.303 to 0.362	-0.229 to 0.430	-0.327 to 0.338	-0.277 to 0.387	-0.239 to 0.421	-0.519 to 0.116	-0.150 to 0.494	-0.206 to 0.449	-0.364 to 0.302	-0.420 to 0.240	-0.0493 to 0.567	0.126 to 0.674	-0.160 to 0.486	-0.429 to 0.230	-0.501 to 0.140	-0.430 to 0.229	-0.233 to 0.426	-0.415 to 0.245	-0.228 to 0.430	-0.342 to 0.323	-0.379 to 0.285	-0.329 to 0.336
HEIWG	-0.153 to 0.491	-0.219 to 0.438		-0.369 to 0.296	-0.404 to 0.268	-0.421 to 0.239	-0.377 to 0.288	-0.358 to 0.407	-0.405 to 0.276	-0.0249 to 0.583	-0.407 to 0.264	-0.610 to -0.0170	-0.475 to 0.174	-0.268 to 0.395	-0.404 to 0.258	-0.373 to 0.292	-0.519 to 0.117	-0.452 to 0.203	-0.331 to 0.335	-0.217 to 0.440	0.0459 to 0.628	-0.355 to 0.310	-0.00653 to 0.595	-0.276 to 0.387	-0.400 to 0.263	-0.205 to 0.450	-0.431 to 0.227	-0.309 to 0.356	-0.472 to 0.177	-0.456 to 0.197	-0.307 to 0.358	-0.431 to 0.227	-0.309 to 0.357	-0.440 to 0.217	-0.302 to 0.363	-0.505 to 0.135	-0.338 to 0.328	-0.370 to 0.295	-0.573 to 0.0397	-0.134 to 0.506	-0.605 to -0.00816	-0.439 to 0.218	-0.421 to 0.239	-0.371 to 0.293	-0.183 to 0.468	-0.174 to 0.475	-0.329 to 0.337	-0.471 to 0.179	-0.372 to 0.293
HEIMILK	-0.409 to 0.252	-0.564 to 0.0533		-0.351 to 0.314	0.0498 to 0.637	-0.156 to 0.489	-0.0970 to 0.533	-0.243 to 0.507	-0.122 to 0.531	-0.395 to 0.268	-0.126 to 0.520	-0.275 to 0.388	-0.421 to 0.238	-0.00818 to 0.594	-0.399 to 0.263	0.119 to 0.670	-0.0281 to 0.581	0.145 to 0.685	-0.191 to 0.461	-0.335 to 0.331	-0.343 to 0.323	-0.261 to 0.401	-0.365 to 0.300	0.725 to 0.923	-0.160 to 0.486	-0.227 to 0.431	0.206 to 0.717	-0.239 to 0.420	-0.0391 to 0.574	-0.0323 to 0.578	-0.295 to 0.370	-0.0895 to 0.539	-0.402 to 0.260	-0.00919 to 0.593	0.304 to 0.764	-0.293 to 0.372	-0.282 to 0.382	-0.197 to 0.456	-0.0269 to 0.582	-0.353 to 0.312	-0.190 to 0.462	-0.262 to 0.400	-0.649 to -0.0805	-0.471 to 0.179	-0.485 to 0.162	-0.185 to 0.466	-0.603 to -0.00628	-0.397 to 0.265	-0.495 to 0.148
HEIMA	-0.587 to 0.0186	-0.470 to 0.180		-0.507 to 0.132	-0.321 to 0.354	-0.389 to 0.274	-0.303 to 0.362	-0.333 to 0.431	-0.316 to 0.368	-0.146 to 0.497	-0.216 to 0.449	-0.539 to 0.0887	-0.347 to 0.318	-0.404 to 0.258	-0.138 to 0.503	0.00843 to 0.605	0.269 to 0.748	0.0487 to 0.630	-0.180 to 0.470	-0.206 to 0.449	-0.357 to 0.308	-0.247 to 0.414	0.0533 to 0.632	-0.256 to 0.405	0.0508 to 0.631	0.144 to 0.684	0.0913 to 0.655	0.230 to 0.729	0.279 to 0.752	0.186 to 0.707	0.237 to 0.732	0.122 to 0.672	-0.151 to 0.493	-0.0343 to 0.577	-0.0354 to 0.576	0.319 to 0.771	0.250 to 0.738	-0.149 to 0.495	-0.411 to 0.250	-0.0236 to 0.584	0.291 to 0.758	-0.257 to 0.404	-0.119 to 0.517	-0.211 to 0.445	0.176 to 0.701	-0.120 to 0.516	0.149 to 0.687	-0.00838 to 0.594	0.0776 to 0.647
HEIUNSAT	-0.569 to 0.0458	-0.274 to 0.389		-0.210 to 0.445	-0.213 to 0.451	-0.236 to 0.423	-0.205 to 0.449	-0.0548 to 0.637	-0.237 to 0.439	-0.312 to 0.354	-0.338 to 0.338	-0.187 to 0.465	-0.224 to 0.433	-0.406 to 0.256	-0.224 to 0.433	-0.223 to 0.434	-0.291 to 0.374	0.0291 to 0.618	-0.387 to 0.277	-0.373 to 0.292	-0.455 to 0.199	-0.412 to 0.249	-0.437 to 0.220	-0.118 to 0.518	-0.218 to 0.439	-0.487 to 0.159	-0.265 to 0.398	-0.419 to 0.240	-0.0552 to 0.563	-0.173 to 0.476	-0.406 to 0.256	-0.364 to 0.301	-0.441 to 0.216	-0.324 to 0.342	-0.353 to 0.312	-0.408 to 0.254	-0.485 to 0.161	-0.214 to 0.442	-0.0673 to 0.554	-0.359 to 0.306	-0.258 to 0.404	-0.152 to 0.492	-0.346 to 0.320	-0.426 to 0.233	-0.352 to 0.313	-0.462 to 0.190	-0.375 to 0.289	-0.139 to 0.502	-0.366 to 0.299
MODERATIONHEI	-0.000430 to 0.599	-0.167 to 0.480		-0.220 to 0.437	-0.695 to -0.154	-0.635 to -0.0574	-0.404 to 0.258	-0.465 to 0.295	-0.497 to 0.167	0.000265 to 0.600	-0.358 to 0.317	-0.509 to 0.129	-0.330 to 0.336	-0.311 to 0.355	-0.378 to 0.286	-0.601 to -0.00318	-0.662 to -0.104	-0.740 to -0.253	-0.344 to 0.321	-0.253 to 0.408	-0.363 to 0.302	-0.223 to 0.435	-0.184 to 0.467	-0.659 to -0.0991	-0.545 to 0.0814	-0.363 to 0.303	-0.664 to -0.107	-0.311 to 0.354	-0.778 to -0.334	-0.646 to -0.0755	-0.278 to 0.386	-0.692 to -0.158	0.170 to 0.698	-0.552 to 0.0713	-0.708 to -0.189	-0.505 to 0.135	-0.282 to 0.382	-0.343 to 0.323	-0.748 to -0.269	-0.114 to 0.521	-0.634 to -0.0558	-0.269 to 0.394	-0.0723 to 0.551	-0.324 to 0.342	-0.125 to 0.513	-0.190 to 0.462	-0.0206 to 0.586	-0.231 to 0.428	-0.161 to 0.485
ADHERENCEHEI	-0.375 to 0.289	-0.324 to 0.342		-0.386 to 0.277	-0.293 to 0.381	-0.483 to 0.164	-0.288 to 0.376	-0.286 to 0.472	-0.296 to 0.387	-0.0254 to 0.583	-0.194 to 0.467	-0.616 to -0.0270	-0.482 to 0.165	-0.381 to 0.283	-0.333 to 0.333	-0.0136 to 0.591	-0.126 to 0.512	-0.130 to 0.509	-0.0173 to 0.588	-0.190 to 0.462	-0.297 to 0.368	0.00291 to 0.601	0.386 to 0.800	0.0449 to 0.627	-0.00243 to 0.598	0.159 to 0.692	-0.0462 to 0.569	0.257 to 0.742	-0.0372 to 0.575	0.0274 to 0.617	0.212 to 0.720	-0.127 to 0.511	0.0509 to 0.631	-0.111 to 0.523	-0.0779 to 0.547	-0.124 to 0.514	0.00531 to 0.603	0.00264 to 0.601	-0.344 to 0.322	0.172 to 0.699	-0.184 to 0.467	-0.136 to 0.504	-0.130 to 0.509	-0.0925 to 0.537	-0.0101 to 0.593	-0.134 to 0.506	0.0830 to 0.650	-0.166 to 0.482	0.0394 to 0.624
TOTHEI	-0.147 to 0.496	-0.215 to 0.441		-0.273 to 0.390	-0.524 to 0.120	-0.601 to -0.00295	-0.319 to 0.346	-0.361 to 0.404	-0.442 to 0.234	0.163 to 0.695	-0.233 to 0.434	-0.663 to -0.106	-0.397 to 0.265	-0.371 to 0.294	-0.378 to 0.286	-0.316 to 0.350	-0.428 to 0.230	-0.535 to 0.0953	-0.0764 to 0.548	-0.149 to 0.495	-0.327 to 0.339	0.0104 to 0.606	0.307 to 0.765	-0.388 to 0.275	-0.284 to 0.380	0.0233 to 0.614	-0.387 to 0.276	0.114 to 0.668	-0.491 to 0.154	-0.321 to 0.345	0.135 to 0.679	-0.454 to 0.200	0.295 to 0.760	-0.350 to 0.315	-0.457 to 0.196	-0.292 to 0.373	-0.0288 to 0.581	-0.0660 to 0.555	-0.636 to -0.0584	0.246 to 0.737	-0.445 to 0.211	-0.187 to 0.465	-0.0361 to 0.576	-0.169 to 0.479	0.0223 to 0.613	-0.0844 to 0.542	0.221 to 0.725	-0.206 to 0.449	0.0855 to 0.651
REDANDPROC	-0.707 to -0.187	-0.632 to -0.0528		-0.592 to 0.0121	-0.333 to 0.342	-0.215 to 0.441	-0.302 to 0.363	-0.392 to 0.374	-0.225 to 0.449	-0.397 to 0.266	-0.373 to 0.301	-0.228 to 0.430	-0.206 to 0.449	-0.666 to -0.110	-0.169 to 0.479	0.202 to 0.715	0.322 to 0.772	0.239 to 0.733	-0.127 to 0.511	-0.169 to 0.479	-0.235 to 0.424	-0.269 to 0.394	-0.202 to 0.452	-0.169 to 0.479	0.123 to 0.673	-0.0769 to 0.548	0.0630 to 0.638	0.0862 to 0.652	0.381 to 0.798	0.375 to 0.795	-0.173 to 0.475	0.201 to 0.715	-0.390 to 0.274	0.103 to 0.661	-0.0121 to 0.592	0.328 to 0.775	0.0310 to 0.619	-0.102 to 0.530	-0.103 to 0.529	-0.145 to 0.497	0.380 to 0.798	-0.171 to 0.478	-0.152 to 0.492	-0.218 to 0.438	-0.268 to 0.395	-0.337 to 0.328	-0.170 to 0.478	-0.309 to 0.357	-0.0436 to 0.571
TOTFANDV	-0.0900 to 0.538	-0.129 to 0.510		-0.200 to 0.454	-0.614 to -0.0132	-0.670 to -0.119	-0.407 to 0.254	-0.390 to 0.376	-0.420 to 0.260	-0.0129 to 0.591	-0.276 to 0.396	-0.547 to 0.0783	-0.320 to 0.346	-0.407 to 0.254	-0.362 to 0.303	-0.341 to 0.325	-0.418 to 0.242	-0.511 to 0.127	-0.0976 to 0.533	-0.187 to 0.464	-0.394 to 0.269	0.0408 to 0.625	0.468 to 0.834	-0.441 to 0.215	-0.333 to 0.333	0.00572 to 0.603	-0.432 to 0.226	0.199 to 0.713	-0.419 to 0.240	-0.322 to 0.344	0.0593 to 0.636	-0.412 to 0.249	0.324 to 0.773	-0.371 to 0.294	-0.491 to 0.153	-0.344 to 0.322	-0.0865 to 0.541	-0.122 to 0.515	-0.637 to -0.0609	0.166 to 0.696	-0.428 to 0.230	-0.127 to 0.511	0.0791 to 0.648	-0.0616 to 0.558	0.164 to 0.695	-0.225 to 0.432	0.266 to 0.746	-0.144 to 0.498	0.0479 to 0.629
DD	0.0940 to 0.656	-0.231 to 0.428		-0.240 to 0.420	-0.502 to 0.149	-0.452 to 0.202	-0.421 to 0.239	-0.421 to 0.343	-0.246 to 0.432	-0.318 to 0.348	-0.301 to 0.373	-0.576 to 0.0354	-0.504 to 0.136	-0.0914 to 0.537	-0.368 to 0.297	-0.157 to 0.488	-0.411 to 0.250	-0.406 to 0.255	0.0999 to 0.660	-0.172 to 0.477	-0.160 to 0.486	0.119 to 0.671	0.416 to 0.813	-0.235 to 0.424	-0.0856 to 0.542	0.233 to 0.730	-0.265 to 0.397	0.0747 to 0.645	-0.393 to 0.270	-0.328 to 0.338	0.247 to 0.737	-0.411 to 0.250	0.172 to 0.699	-0.157 to 0.488	-0.178 to 0.471	-0.319 to 0.347	-0.102 to 0.529	0.00729 to 0.604	-0.484 to 0.162	0.282 to 0.754	-0.492 to 0.152	-0.0968 to 0.533	-0.189 to 0.463	-0.135 to 0.505	-0.130 to 0.509	-0.146 to 0.497	0.0315 to 0.619	0.106 to 0.663	0.00729 to 0.604
SULF	-0.232 to 0.427	-0.437 to 0.220		-0.490 to 0.154	-0.514 to 0.133	-0.270 to 0.393	-0.621 to -0.0345	-0.718 to -0.0955	-0.0233 to 0.598	-0.308 to 0.357	-0.563 to 0.0657	-0.438 to 0.219	-0.209 to 0.446	-0.311 to 0.355	-0.272 to 0.391	0.0662 to 0.640	-0.0444 to 0.570	-0.0632 to 0.557	-0.00189 to 0.598	-0.00873 to 0.594	0.00703 to 0.604	-0.284 to 0.380	0.0367 to 0.622	-0.222 to 0.435	0.161 to 0.693	0.227 to 0.727	-0.0223 to 0.585	0.189 to 0.708	-0.0236 to 0.584	0.119 to 0.671	0.205 to 0.717	-0.190 to 0.462	-0.171 to 0.478	0.0810 to 0.649	0.00478 to 0.602	0.0128 to 0.608	0.193 to 0.710	-0.133 to 0.507	-0.316 to 0.350	-0.0330 to 0.578	0.0405 to 0.625	-0.0668 to 0.555	-0.210 to 0.445	-0.186 to 0.465	-0.281 to 0.383	-0.0962 to 0.534	-0.164 to 0.483	-0.114 to 0.521	0.0900 to 0.654
SULFKCAL	0.00552 to 0.603	0.0432 to 0.626		-0.372 to 0.292	-0.538 to 0.101	-0.478 to 0.170	-0.715 to -0.203	-0.735 to -0.132	-0.334 to 0.351	-0.231 to 0.428	-0.731 to -0.224	-0.458 to 0.195	-0.372 to 0.293	-0.254 to 0.407	-0.470 to 0.180	-0.689 to -0.152	-0.654 to -0.0906	-0.652 to -0.0864	-0.586 to 0.0199	-0.141 to 0.501	-0.107 to 0.526	-0.608 to -0.0134	-0.355 to 0.311	-0.651 to -0.0844	-0.429 to 0.230	-0.404 to 0.258	-0.666 to -0.111	-0.459 to 0.193	-0.628 to -0.0454	-0.548 to 0.0767	-0.381 to 0.283	-0.699 to -0.171	-0.469 to 0.181	-0.533 to 0.0975	-0.608 to -0.0131	-0.545 to 0.0807	-0.388 to 0.275	-0.578 to 0.0325	-0.600 to -0.000239	-0.462 to 0.191	-0.470 to 0.180	-0.378 to 0.286	-0.237 to 0.422	-0.282 to 0.382	-0.325 to 0.341	-0.321 to 0.344	-0.367 to 0.298	-0.504 to 0.136	-0.286 to 0.378
Calprotectin	-0.489 to 0.177	-0.382 to 0.301		-0.142 to 0.516	1.00 to 1.00	-0.0317 to 0.593	0.0568 to 0.647	-0.117 to 0.619	-0.231 to 0.464	-0.395 to 0.287	-0.167 to 0.505	-0.473 to 0.197	-0.671 to -0.0981	-0.224 to 0.451	-0.535 to 0.116	-0.192 to 0.477	-0.155 to 0.506	-0.162 to 0.501	-0.361 to 0.324	-0.549 to 0.0958	-0.520 to 0.136	-0.291 to 0.392	-0.599 to 0.0219	-0.0685 to 0.568	-0.392 to 0.291	-0.441 to 0.235	-0.0920 to 0.552	-0.513 to 0.146	-0.168 to 0.496	-0.179 to 0.487	-0.450 to 0.225	-0.119 to 0.533	-0.574 to 0.0600	-0.305 to 0.379	-0.126 to 0.527	-0.319 to 0.365	-0.428 to 0.250	-0.405 to 0.277	-0.0557 to 0.577	-0.604 to 0.0137	-0.246 to 0.432	-0.429 to 0.249	-0.559 to 0.0818	-0.417 to 0.264	-0.649 to -0.0601	-0.440 to 0.236	-0.689 to -0.132	-0.619 to -0.00950	-0.649 to -0.0601
Acetate	-0.511 to 0.149	-0.222 to 0.453		-0.244 to 0.434	-0.362 to 0.322	-0.214 to 0.459	-0.421 to 0.258	-0.485 to 0.302	-0.227 to 0.467	-0.320 to 0.364	-0.469 to 0.213	-0.323 to 0.361	-0.236 to 0.440	-0.560 to 0.0810	-0.311 to 0.373	-0.421 to 0.259	-0.458 to 0.215	-0.395 to 0.287	-0.400 to 0.282	-0.339 to 0.346	-0.282 to 0.400	-0.348 to 0.337	-0.532 to 0.119	-0.453 to 0.221	-0.567 to 0.0703	-0.505 to 0.156	-0.433 to 0.245	-0.517 to 0.141	-0.415 to 0.266	-0.454 to 0.221	-0.515 to 0.143	-0.419 to 0.261	-0.466 to 0.206	-0.526 to 0.128	-0.546 to 0.0999	-0.515 to 0.143	-0.561 to 0.0785	-0.501 to 0.161	-0.511 to 0.148	-0.509 to 0.151	-0.440 to 0.237	-0.323 to 0.361	-0.275 to 0.406	-0.361 to 0.323	-0.449 to 0.226	-0.121 to 0.531	-0.487 to 0.180	-0.382 to 0.301	-0.645 to -0.0536
Butyrate	-0.501 to 0.162	-0.704 to -0.161		-0.592 to 0.0327	-0.381 to 0.302	-0.264 to 0.416	-0.119 to 0.533	-0.212 to 0.556	-0.511 to 0.171	-0.274 to 0.407	-0.0785 to 0.569	-0.373 to 0.311	-0.327 to 0.358	0.0373 to 0.636	-0.102 to 0.545	-0.0591 to 0.575	-0.0615 to 0.573	-0.179 to 0.487	-0.0630 to 0.572	-0.583 to 0.0467	-0.524 to 0.130	-0.239 to 0.438	-0.0624 to 0.572	0.0356 to 0.635	-0.164 to 0.499	0.0886 to 0.665	0.0782 to 0.659	0.0758 to 0.658	-0.123 to 0.530	-0.211 to 0.462	-0.0249 to 0.597	0.0795 to 0.660	0.0632 to 0.651	0.0431 to 0.639	0.149 to 0.698	-0.0886 to 0.554	-0.00130 to 0.612	-0.0688 to 0.568	-0.247 to 0.431	-0.0208 to 0.600	-0.106 to 0.542	-0.491 to 0.174	-0.698 to -0.149	-0.580 to 0.0505	-0.0824 to 0.559	-0.303 to 0.380	-0.418 to 0.262	-0.160 to 0.502	-0.424 to 0.255
Isobutyrate	-0.308 to 0.376	-0.249 to 0.430		-0.378 to 0.305	-0.407 to 0.274	-0.425 to 0.254	-0.441 to 0.235	-0.416 to 0.379	-0.449 to 0.248	-0.474 to 0.196	-0.257 to 0.431	-0.162 to 0.501	-0.0926 to 0.552	-0.291 to 0.391	-0.419 to 0.261	-0.487 to 0.179	-0.415 to 0.265	-0.347 to 0.338	-0.475 to 0.194	-0.268 to 0.412	-0.323 to 0.362	-0.537 to 0.113	-0.470 to 0.200	-0.422 to 0.258	-0.191 to 0.478	-0.473 to 0.197	-0.481 to 0.187	-0.470 to 0.200	-0.420 to 0.260	-0.285 to 0.397	-0.405 to 0.276	-0.448 to 0.227	-0.540 to 0.109	-0.402 to 0.280	-0.354 to 0.331	-0.298 to 0.385	-0.483 to 0.185	-0.400 to 0.282	-0.0548 to 0.577	-0.469 to 0.202	-0.234 to 0.442	-0.371 to 0.313	-0.144 to 0.514	-0.0582 to 0.575	-0.451 to 0.224	-0.179 to 0.488	-0.230 to 0.446	-0.371 to 0.313	-0.116 to 0.535
Isovalerate	-0.320 to 0.364	-0.249 to 0.430		-0.339 to 0.345	-0.326 to 0.359	-0.350 to 0.335	-0.380 to 0.304	-0.361 to 0.432	-0.415 to 0.287	-0.518 to 0.140	-0.232 to 0.453	-0.118 to 0.533	-0.0926 to 0.552	-0.278 to 0.403	-0.404 to 0.278	-0.493 to 0.171	-0.406 to 0.276	-0.346 to 0.338	-0.478 to 0.191	-0.297 to 0.386	-0.330 to 0.355	-0.519 to 0.138	-0.517 to 0.140	-0.463 to 0.209	-0.214 to 0.459	-0.504 to 0.158	-0.481 to 0.187	-0.509 to 0.151	-0.428 to 0.251	-0.306 to 0.378	-0.428 to 0.251	-0.428 to 0.251	-0.605 to 0.0127	-0.414 to 0.267	-0.377 to 0.306	-0.287 to 0.396	-0.512 to 0.146	-0.426 to 0.253	-0.0274 to 0.595	-0.512 to 0.147	-0.222 to 0.453	-0.416 to 0.264	-0.130 to 0.525	-0.0588 to 0.575	-0.492 to 0.173	-0.175 to 0.490	-0.235 to 0.442	-0.416 to 0.264	-0.165 to 0.498
[truncated: 135 more columns]
